# Supplementary material for: The Global Diet Quality Score Is Inversely Associated with Nutrient Inadequacy, Low Midupper Arm Circumference, and Anemia in Rural Adults in Ten Sub-Saharan African Countries
Source: J Nutr. 2021 Oct 23;151(Suppl 2):119S–129S. doi: 10.1093/jn/nxab161 (PMC8542095; doi:10.1093/jn/nxab161)
Supplement: nxab161_Supplemental_File [file nxab161_supplemental_file.xlsx]

## Sheet: Sheet1
Online Supplementary Material for "The Global Diet Quality Score is inversely associated with nutrient inadequacy, low mid-upper arm circumference, and anemia among rural adults in ten Sub-Saharan African countries"
Authors: Sabri Bromage, Yiwen Zhang, Michelle D. Holmes, Sonia E. Sachs, Jessica Fanzo, Roseline Remans, Jeffrey Sachs, Carolina Batis, Shilpa N. Bhupathiraju, Teresa T. Fung, Yanping Li, Meir J. Stampfer, Megan Deitchler, Walter C. Willett, Wafaie W. Fawzi
Contents:
o Supplemental table 1: Number of participants by sex, village, and survey wave
o Supplemental table 2: Prevalence of binary diet quality outcomes by sex
o Supplemental table 3: Distribution of GDQS food group consumption by sex and village
o Supplemental table 4: Distribution of metric scores by sex and village
o Supplemental table 5: Spearman correlations between the mean number of foods listed in wave 1 and wave 2 FFQs for each village vs. mean metric scores (pooling men and women)
o Supplemental table 6: Spearman correlations between the GDQS and energy-adjusted nutrients and clinical measurements by village
o Supplemental table 7: Spearman correlations between the GDQS and energy-adjusted nutrients with and without adjustment for village
o Supplemental table 8: Expanded results for associations between metrics and diet quality outcomes
o Supplemental table 9: Comparison of age-adjusted associations between the GDQS, GDQS+, GDQS-, and other metrics vs. diet quality outcomes
o Supplemental table 10: Expanded results for Spearman correlations between metrics and diet quality outcomes
o Supplemental table 11: Summary of statistically significant age-adjusted linear trends in diet quality outcomes across metric quintiles

## Sheet: Supplemental table 1
Supplemental table 1: Number of participants by sex, village, and survey wave
Footnote: Survey wave 2 data were unavailable from Dertu, Kenya.
Village	n, Men			n, Women			n, Men + Women
	Wave 1	Wave 2	Total	Wave 1	Wave 2	Total	Wave 1	Wave 2	Total
Ethiopia, Koraro	55	70	125	138	76	214	193	146	339
Ghana, Bonsaaso	93	47	140	65	44	109	158	91	249
Kenya, Dertu	42	0	42	47	0	47	89	0	89
Kenya, Sauri	60	38	98	124	100	224	184	138	322
Malawi, Mwandama	51	45	96	98	55	153	149	100	249
Mali, Tiby	82	69	151	49	52	101	131	121	252
Nigeria, Ikaram	91	75	166	62	88	150	153	163	316
Nigeria, Pampaida	62	98	160	73	65	138	135	163	298
Rwanda, Mayange	71	70	141	57	64	121	128	134	262
Senegal, Potou	82	71	153	72	64	136	154	135	289
Tanzania, Mbola	94	63	157	62	57	119	156	120	276
Uganda, Ruhiira	76	42	118	52	60	112	128	102	230
Total	859	688	1547	899	725	1624	1758	1413	3171

## Sheet: Supplemental table 2
Supplemental table 2: Prevalence of binary diet quality outcomes by sex
Footnote: Overall nutrient adequacy: energy-adjusted number of adequate nutrients (out of 8).
Outcome Group	Outcome	Sex	n	Cases, n	Prevalence
NCD risk	BMI ≥25 kg/m2	Men	360	24	0.0666667
NCD risk	BMI ≥25 kg/m2	Men + Women	811	99	0.122072
NCD risk	BMI ≥25 kg/m2	Women	451	75	0.166297
Nutrient adequacy	Anemia	Men	495	220	0.444444
Nutrient adequacy	Anemia	Men + Women	1049	536	0.510963
Nutrient adequacy	Anemia	Women	554	316	0.570397
Nutrient adequacy	BMI <18.5 kg/m2	Men	360	88	0.244444
Nutrient adequacy	BMI <18.5 kg/m2	Men + Women	811	153	0.188656
Nutrient adequacy	BMI <18.5 kg/m2	Women	451	65	0.144124
Nutrient adequacy	Low MUAC	Men	402	192	0.477612
Nutrient adequacy	Low MUAC	Men + Women	919	426	0.463547
Nutrient adequacy	Low MUAC	Women	517	234	0.452611
Nutrient adequacy	Overall nutrient adequacy <4 (energy-adjusted)	Men	1547	593	0.383323
Nutrient adequacy	Overall nutrient adequacy <4 (energy-adjusted)	Men + Women	3171	1010	0.318512
Nutrient adequacy	Overall nutrient adequacy <4 (energy-adjusted)	Women	1624	417	0.256773

## Sheet: Supplemental table 3
Supplemental table 3: Distribution of GDQS food group consumption by sex and village
Sex	Subgroup	n	Food Group	Scoring Ranges (g/day)	Range 1	Range 2	Range 3	Range 4
Women	Urban	125	Whole grains	<4/4-16/>16	0.014	0.986	0	N/A
Men	Ethiopia, Koraro	125	Citrus fruits	<18/18-74/>74	0.704	0.216	0.08	N/A
Men	Ethiopia, Koraro	125	Cruciferous vegetables	<11/11-44/>44	0.344	0.168	0.488	N/A
Men	Ethiopia, Koraro	125	Dark green leafy vegetables	<10/10-39/>39	0.832	0.152	0.016	N/A
Men	Ethiopia, Koraro	125	Deep orange fruits	<28/28-114/>114	0.96	0.024	0.016	N/A
Men	Ethiopia, Koraro	125	Deep orange tubers	<14/14-57/>57	1	0	0	N/A
Men	Ethiopia, Koraro	125	Deep orange vegetables	<10/10-39/>39	0.672	0.128	0.2	N/A
Men	Ethiopia, Koraro	125	Eggs	<7/7-28/>28	0.688	0.24	0.072	N/A
Men	Ethiopia, Koraro	125	Fish and seafood	<16/16-63/>63	0.928	0.04	0.032	N/A
Men	Ethiopia, Koraro	125	Highfat dairy	<35/35-139/140-734/>734	0.488	0.192	0.312	0.008
Men	Ethiopia, Koraro	125	Juice	<35/35-141/>141	0.992	0.008	0	N/A
Men	Ethiopia, Koraro	125	Legumes	<10/10-39/>39	0.2	0.256	0.544	N/A
Men	Ethiopia, Koraro	125	Liquid oils	<2/2-7.5/>7.5	0.552	0.016	0.432	N/A
Men	Ethiopia, Koraro	125	Low fat dairy	<35/35-139/>139	1	0	0	N/A
Men	Ethiopia, Koraro	125	Nuts and seeds	<4/4-16/>16	0.984	0.016	0	N/A
Men	Ethiopia, Koraro	125	Other fruits	<26/26-106/>106	0.92	0.064	0.016	N/A
Men	Ethiopia, Koraro	125	Other vegetables	<26/26-106/>106	0.504	0.208	0.288	N/A
Men	Ethiopia, Koraro	125	Poultry and game meat	<12/12-48/>48	0.888	0.096	0.016	N/A
Men	Ethiopia, Koraro	125	Processed meat	<8/8-31/>31	1	0	0	N/A
Men	Ethiopia, Koraro	125	Purchased deep fried foods	<10/10-40/>40	1	0	0	N/A
Men	Ethiopia, Koraro	125	Red meat	<12/12-48/>48	0.512	0.304	0.184	N/A
Men	Ethiopia, Koraro	125	Refined grains and baked goods	<7/7-28/>28	0.048	0.048	0.904	N/A
Men	Ethiopia, Koraro	125	Sugar-sweetened beverages	<52/52-207/>207	1	0	0	N/A
Men	Ethiopia, Koraro	125	Sweets and ice cream	<11/11-45/>45	0.728	0.136	0.136	N/A
Men	Ethiopia, Koraro	125	White roots and tubers	<25/25-100/>100	0.928	0.072	0	N/A
Men	Ethiopia, Koraro	125	Whole grains	<4/4-16/>16	1	0	0	N/A
Men	Ghana, Bonsaaso	140	Citrus fruits	<18/18-74/>74	0.707	0.229	0.064	N/A
Men	Ghana, Bonsaaso	140	Cruciferous vegetables	<11/11-44/>44	0.921	0.071	0.007	N/A
Men	Ghana, Bonsaaso	140	Dark green leafy vegetables	<10/10-39/>39	0.214	0.343	0.443	N/A
Men	Ghana, Bonsaaso	140	Deep orange fruits	<28/28-114/>114	0.736	0.193	0.071	N/A
Men	Ghana, Bonsaaso	140	Deep orange tubers	<14/14-57/>57	0.964	0.007	0.029	N/A
Men	Ghana, Bonsaaso	140	Deep orange vegetables	<10/10-39/>39	0.893	0.057	0.05	N/A
Men	Ghana, Bonsaaso	140	Eggs	<7/7-28/>28	0.586	0.314	0.1	N/A
Men	Ghana, Bonsaaso	140	Fish and seafood	<16/16-63/>63	0.029	0.3	0.671	N/A
Men	Ghana, Bonsaaso	140	Highfat dairy	<35/35-139/140-734/>734	0.9	0.064	0.036	0
Men	Ghana, Bonsaaso	140	Juice	<35/35-141/>141	1	0	0	N/A
Men	Ghana, Bonsaaso	140	Legumes	<10/10-39/>39	0.507	0.15	0.343	N/A
Men	Ghana, Bonsaaso	140	Liquid oils	<2/2-7.5/>7.5	0.507	0.314	0.179	N/A
Men	Ghana, Bonsaaso	140	Low fat dairy	<35/35-139/>139	1	0	0	N/A
Men	Ghana, Bonsaaso	140	Nuts and seeds	<4/4-16/>16	0.25	0.186	0.564	N/A
Men	Ghana, Bonsaaso	140	Other fruits	<26/26-106/>106	0.579	0.243	0.179	N/A
Men	Ghana, Bonsaaso	140	Other vegetables	<26/26-106/>106	0.793	0.186	0.021	N/A
Men	Ghana, Bonsaaso	140	Poultry and game meat	<12/12-48/>48	0.829	0.143	0.029	N/A
Men	Ghana, Bonsaaso	140	Processed meat	<8/8-31/>31	1	0	0	N/A
Men	Ghana, Bonsaaso	140	Purchased deep fried foods	<10/10-40/>40	0.729	0.229	0.043	N/A
Men	Ghana, Bonsaaso	140	Red meat	<12/12-48/>48	0.664	0.207	0.129	N/A
Men	Ghana, Bonsaaso	140	Refined grains and baked goods	<7/7-28/>28	0.021	0.979	0	N/A
Men	Ghana, Bonsaaso	140	Sugar-sweetened beverages	<52/52-207/>207	0.757	0.15	0.093	N/A
Men	Ghana, Bonsaaso	140	Sweets and ice cream	<11/11-45/>45	0.493	0.379	0.129	N/A
Men	Ghana, Bonsaaso	140	White roots and tubers	<25/25-100/>100	0.014	0.179	0.807	N/A
Men	Ghana, Bonsaaso	140	Whole grains	<4/4-16/>16	0.021	0.007	0.971	N/A
Men	Kenya, Dertu	42	Citrus fruits	<18/18-74/>74	0.976	0.024	0	N/A
Men	Kenya, Dertu	42	Cruciferous vegetables	<11/11-44/>44	1	0	0	N/A
Men	Kenya, Dertu	42	Dark green leafy vegetables	<10/10-39/>39	1	0	0	N/A
Men	Kenya, Dertu	42	Deep orange fruits	<28/28-114/>114	0.929	0.048	0.024	N/A
Men	Kenya, Dertu	42	Deep orange tubers	<14/14-57/>57	1	0	0	N/A
Men	Kenya, Dertu	42	Deep orange vegetables	<10/10-39/>39	1	0	0	N/A
Men	Kenya, Dertu	42	Eggs	<7/7-28/>28	1	0	0	N/A
Men	Kenya, Dertu	42	Fish and seafood	<16/16-63/>63	1	0	0	N/A
Men	Kenya, Dertu	42	Highfat dairy	<35/35-139/140-734/>734	0.095	0.071	0.714	0.119
Men	Kenya, Dertu	42	Juice	<35/35-141/>141	0.976	0.024	0	N/A
Men	Kenya, Dertu	42	Legumes	<10/10-39/>39	0.143	0.167	0.69	N/A
Men	Kenya, Dertu	42	Liquid oils	<2/2-7.5/>7.5	0.619	0.119	0.262	N/A
Men	Kenya, Dertu	42	Low fat dairy	<35/35-139/>139	1	0	0	N/A
Men	Kenya, Dertu	42	Nuts and seeds	<4/4-16/>16	1	0	0	N/A
Men	Kenya, Dertu	42	Other fruits	<26/26-106/>106	0.905	0.095	0	N/A
Men	Kenya, Dertu	42	Other vegetables	<26/26-106/>106	0.857	0.143	0	N/A
Men	Kenya, Dertu	42	Poultry and game meat	<12/12-48/>48	1	0	0	N/A
Men	Kenya, Dertu	42	Processed meat	<8/8-31/>31	1	0	0	N/A
Men	Kenya, Dertu	42	Purchased deep fried foods	<10/10-40/>40	1	0	0	N/A
Men	Kenya, Dertu	42	Red meat	<12/12-48/>48	0.452	0.31	0.238	N/A
Men	Kenya, Dertu	42	Refined grains and baked goods	<7/7-28/>28	0.048	0.024	0.929	N/A
Men	Kenya, Dertu	42	Sugar-sweetened beverages	<52/52-207/>207	1	0	0	N/A
Men	Kenya, Dertu	42	Sweets and ice cream	<11/11-45/>45	0.167	0.786	0.048	N/A
Men	Kenya, Dertu	42	White roots and tubers	<25/25-100/>100	0.81	0.167	0.024	N/A
Men	Kenya, Dertu	42	Whole grains	<4/4-16/>16	0.357	0.071	0.571	N/A
Men	Kenya, Sauri	98	Citrus fruits	<18/18-74/>74	0.714	0.276	0.01	N/A
Men	Kenya, Sauri	98	Cruciferous vegetables	<11/11-44/>44	0.827	0.153	0.02	N/A
Men	Kenya, Sauri	98	Dark green leafy vegetables	<10/10-39/>39	0.01	0.173	0.816	N/A
Men	Kenya, Sauri	98	Deep orange fruits	<28/28-114/>114	0.092	0.378	0.531	N/A
Men	Kenya, Sauri	98	Deep orange tubers	<14/14-57/>57	0.265	0.378	0.357	N/A
Men	Kenya, Sauri	98	Deep orange vegetables	<10/10-39/>39	0.827	0.163	0.01	N/A
Men	Kenya, Sauri	98	Eggs	<7/7-28/>28	0.602	0.357	0.041	N/A
Men	Kenya, Sauri	98	Fish and seafood	<16/16-63/>63	0.408	0.48	0.112	N/A
Men	Kenya, Sauri	98	Highfat dairy	<35/35-139/140-734/>734	0.418	0.388	0.194	0
Men	Kenya, Sauri	98	Juice	<35/35-141/>141	0.888	0.102	0.01	N/A
Men	Kenya, Sauri	98	Legumes	<10/10-39/>39	0.02	0.224	0.755	N/A
Men	Kenya, Sauri	98	Liquid oils	<2/2-7.5/>7.5	0.837	0.082	0.082	N/A
Men	Kenya, Sauri	98	Low fat dairy	<35/35-139/>139	1	0	0	N/A
Men	Kenya, Sauri	98	Nuts and seeds	<4/4-16/>16	0.398	0.429	0.173	N/A
Men	Kenya, Sauri	98	Other fruits	<26/26-106/>106	0.092	0.908	0	N/A
Men	Kenya, Sauri	98	Other vegetables	<26/26-106/>106	0.316	0.571	0.112	N/A
Men	Kenya, Sauri	98	Poultry and game meat	<12/12-48/>48	0.918	0.082	0	N/A
Men	Kenya, Sauri	98	Processed meat	<8/8-31/>31	1	0	0	N/A
Men	Kenya, Sauri	98	Purchased deep fried foods	<10/10-40/>40	0.163	0.398	0.439	N/A
Men	Kenya, Sauri	98	Red meat	<12/12-48/>48	0.673	0.276	0.051	N/A
Men	Kenya, Sauri	98	Refined grains and baked goods	<7/7-28/>28	1	0	0	N/A
Men	Kenya, Sauri	98	Sugar-sweetened beverages	<52/52-207/>207	0.806	0.153	0.041	N/A
Men	Kenya, Sauri	98	Sweets and ice cream	<11/11-45/>45	0.02	0.408	0.571	N/A
Men	Kenya, Sauri	98	White roots and tubers	<25/25-100/>100	0.388	0.531	0.082	N/A
Men	Kenya, Sauri	98	Whole grains	<4/4-16/>16	0.031	0.969	0	N/A
Men	Malawi, Mwandama	96	Citrus fruits	<18/18-74/>74	0.854	0.135	0.01	N/A
Men	Malawi, Mwandama	96	Cruciferous vegetables	<11/11-44/>44	0.531	0.365	0.104	N/A
Men	Malawi, Mwandama	96	Dark green leafy vegetables	<10/10-39/>39	0.188	0.427	0.385	N/A
Men	Malawi, Mwandama	96	Deep orange fruits	<28/28-114/>114	0.677	0.271	0.052	N/A
Men	Malawi, Mwandama	96	Deep orange tubers	<14/14-57/>57	0.156	0.344	0.5	N/A
Men	Malawi, Mwandama	96	Deep orange vegetables	<10/10-39/>39	0.833	0.125	0.042	N/A
Men	Malawi, Mwandama	96	Eggs	<7/7-28/>28	0.854	0.125	0.021	N/A
Men	Malawi, Mwandama	96	Fish and seafood	<16/16-63/>63	0.563	0.375	0.063	N/A
Men	Malawi, Mwandama	96	Highfat dairy	<35/35-139/140-734/>734	0.885	0.094	0.021	0
Men	Malawi, Mwandama	96	Juice	<35/35-141/>141	0.938	0.052	0.01	N/A
Men	Malawi, Mwandama	96	Legumes	<10/10-39/>39	0.115	0.323	0.563	N/A
Men	Malawi, Mwandama	96	Liquid oils	<2/2-7.5/>7.5	0.24	0.427	0.333	N/A
Men	Malawi, Mwandama	96	Low fat dairy	<35/35-139/>139	1	0	0	N/A
Men	Malawi, Mwandama	96	Nuts and seeds	<4/4-16/>16	0.708	0.177	0.115	N/A
Men	Malawi, Mwandama	96	Other fruits	<26/26-106/>106	0.51	0.365	0.125	N/A
Men	Malawi, Mwandama	96	Other vegetables	<26/26-106/>106	0.229	0.76	0.01	N/A
Men	Malawi, Mwandama	96	Poultry and game meat	<12/12-48/>48	0.948	0.042	0.01	N/A
Men	Malawi, Mwandama	96	Processed meat	<8/8-31/>31	1	0	0	N/A
Men	Malawi, Mwandama	96	Purchased deep fried foods	<10/10-40/>40	0.448	0.333	0.219	N/A
Men	Malawi, Mwandama	96	Red meat	<12/12-48/>48	0.625	0.323	0.052	N/A
Men	Malawi, Mwandama	96	Refined grains and baked goods	<7/7-28/>28	1	0	0	N/A
Men	Malawi, Mwandama	96	Sugar-sweetened beverages	<52/52-207/>207	0.958	0.031	0.01	N/A
Men	Malawi, Mwandama	96	Sweets and ice cream	<11/11-45/>45	0.115	0.146	0.74	N/A
Men	Malawi, Mwandama	96	White roots and tubers	<25/25-100/>100	0.323	0.458	0.219	N/A
Men	Malawi, Mwandama	96	Whole grains	<4/4-16/>16	0.219	0.313	0.469	N/A
Men	Mali, Tiby	151	Citrus fruits	<18/18-74/>74	0.543	0.45	0.007	N/A
Men	Mali, Tiby	151	Cruciferous vegetables	<11/11-44/>44	0.94	0.033	0.026	N/A
Men	Mali, Tiby	151	Dark green leafy vegetables	<10/10-39/>39	0.305	0.636	0.06	N/A
Men	Mali, Tiby	151	Deep orange fruits	<28/28-114/>114	0.616	0.172	0.212	N/A
Men	Mali, Tiby	151	Deep orange tubers	<14/14-57/>57	0.589	0.278	0.132	N/A
Men	Mali, Tiby	151	Deep orange vegetables	<10/10-39/>39	0.967	0.02	0.013	N/A
Men	Mali, Tiby	151	Eggs	<7/7-28/>28	0.868	0.073	0.06	N/A
Men	Mali, Tiby	151	Fish and seafood	<16/16-63/>63	0.086	0.629	0.285	N/A
Men	Mali, Tiby	151	Highfat dairy	<35/35-139/140-734/>734	0.086	0.305	0.57	0.04
Men	Mali, Tiby	151	Juice	<35/35-141/>141	1	0	0	N/A
Men	Mali, Tiby	151	Legumes	<10/10-39/>39	0.629	0.291	0.079	N/A
Men	Mali, Tiby	151	Liquid oils	<2/2-7.5/>7.5	0.265	0.219	0.517	N/A
Men	Mali, Tiby	151	Low fat dairy	<35/35-139/>139	1	0	0	N/A
Men	Mali, Tiby	151	Nuts and seeds	<4/4-16/>16	0.06	0.053	0.887	N/A
Men	Mali, Tiby	151	Other fruits	<26/26-106/>106	0.411	0.338	0.252	N/A
Men	Mali, Tiby	151	Other vegetables	<26/26-106/>106	0.139	0.682	0.179	N/A
Men	Mali, Tiby	151	Poultry and game meat	<12/12-48/>48	0.795	0.139	0.066	N/A
Men	Mali, Tiby	151	Processed meat	<8/8-31/>31	1	0	0	N/A
Men	Mali, Tiby	151	Purchased deep fried foods	<10/10-40/>40	1	0	0	N/A
Men	Mali, Tiby	151	Red meat	<12/12-48/>48	0.397	0.371	0.232	N/A
Men	Mali, Tiby	151	Refined grains and baked goods	<7/7-28/>28	1	0	0	N/A
Men	Mali, Tiby	151	Sugar-sweetened beverages	<52/52-207/>207	1	0	0	N/A
Men	Mali, Tiby	151	Sweets and ice cream	<11/11-45/>45	0.106	0.702	0.192	N/A
Men	Mali, Tiby	151	White roots and tubers	<25/25-100/>100	0.636	0.278	0.086	N/A
Men	Mali, Tiby	151	Whole grains	<4/4-16/>16	0.219	0.113	0.669	N/A
Men	Nigeria, Ikaram	166	Citrus fruits	<18/18-74/>74	0.687	0.295	0.018	N/A
Men	Nigeria, Ikaram	166	Cruciferous vegetables	<11/11-44/>44	0.988	0.006	0.006	N/A
Men	Nigeria, Ikaram	166	Dark green leafy vegetables	<10/10-39/>39	0.349	0.524	0.127	N/A
Men	Nigeria, Ikaram	166	Deep orange fruits	<28/28-114/>114	0.217	0.259	0.524	N/A
Men	Nigeria, Ikaram	166	Deep orange tubers	<14/14-57/>57	0.867	0.114	0.018	N/A
Men	Nigeria, Ikaram	166	Deep orange vegetables	<10/10-39/>39	0.801	0.145	0.054	N/A
Men	Nigeria, Ikaram	166	Eggs	<7/7-28/>28	0.578	0.295	0.127	N/A
Men	Nigeria, Ikaram	166	Fish and seafood	<16/16-63/>63	0.392	0.602	0.006	N/A
Men	Nigeria, Ikaram	166	Highfat dairy	<35/35-139/140-734/>734	0.898	0.096	0.006	0
Men	Nigeria, Ikaram	166	Juice	<35/35-141/>141	0.886	0.078	0.036	N/A
Men	Nigeria, Ikaram	166	Legumes	<10/10-39/>39	0.078	0.211	0.711	N/A
Men	Nigeria, Ikaram	166	Liquid oils	<2/2-7.5/>7.5	0.295	0.337	0.367	N/A
Men	Nigeria, Ikaram	166	Low fat dairy	<35/35-139/>139	1	0	0	N/A
Men	Nigeria, Ikaram	166	Nuts and seeds	<4/4-16/>16	0.771	0.145	0.084	N/A
Men	Nigeria, Ikaram	166	Other fruits	<26/26-106/>106	0.253	0.416	0.331	N/A
Men	Nigeria, Ikaram	166	Other vegetables	<26/26-106/>106	0.223	0.753	0.024	N/A
Men	Nigeria, Ikaram	166	Poultry and game meat	<12/12-48/>48	0.843	0.145	0.012	N/A
Men	Nigeria, Ikaram	166	Processed meat	<8/8-31/>31	1	0	0	N/A
Men	Nigeria, Ikaram	166	Purchased deep fried foods	<10/10-40/>40	0.03	0.078	0.892	N/A
Men	Nigeria, Ikaram	166	Red meat	<12/12-48/>48	0.428	0.325	0.247	N/A
Men	Nigeria, Ikaram	166	Refined grains and baked goods	<7/7-28/>28	1	0	0	N/A
Men	Nigeria, Ikaram	166	Sugar-sweetened beverages	<52/52-207/>207	0.994	0.006	0	N/A
Men	Nigeria, Ikaram	166	Sweets and ice cream	<11/11-45/>45	0.416	0.452	0.133	N/A
Men	Nigeria, Ikaram	166	White roots and tubers	<25/25-100/>100	0.102	0.265	0.633	N/A
Men	Nigeria, Ikaram	166	Whole grains	<4/4-16/>16	0.084	0.235	0.681	N/A
Men	Nigeria, Pampaida	160	Citrus fruits	<18/18-74/>74	0.713	0.269	0.019	N/A
Men	Nigeria, Pampaida	160	Cruciferous vegetables	<11/11-44/>44	0.863	0.106	0.031	N/A
Men	Nigeria, Pampaida	160	Dark green leafy vegetables	<10/10-39/>39	0.194	0.469	0.338	N/A
Men	Nigeria, Pampaida	160	Deep orange fruits	<28/28-114/>114	0.475	0.269	0.256	N/A
Men	Nigeria, Pampaida	160	Deep orange tubers	<14/14-57/>57	0.35	0.313	0.338	N/A
Men	Nigeria, Pampaida	160	Deep orange vegetables	<10/10-39/>39	0.938	0.05	0.013	N/A
Men	Nigeria, Pampaida	160	Eggs	<7/7-28/>28	0.794	0.175	0.031	N/A
Men	Nigeria, Pampaida	160	Fish and seafood	<16/16-63/>63	0.763	0.238	0	N/A
Men	Nigeria, Pampaida	160	Highfat dairy	<35/35-139/140-734/>734	0.2	0.375	0.425	0
Men	Nigeria, Pampaida	160	Juice	<35/35-141/>141	1	0	0	N/A
Men	Nigeria, Pampaida	160	Legumes	<10/10-39/>39	0.006	0.006	0.988	N/A
Men	Nigeria, Pampaida	160	Liquid oils	<2/2-7.5/>7.5	0.375	0.138	0.488	N/A
Men	Nigeria, Pampaida	160	Low fat dairy	<35/35-139/>139	1	0	0	N/A
Men	Nigeria, Pampaida	160	Nuts and seeds	<4/4-16/>16	0.025	0.081	0.894	N/A
Men	Nigeria, Pampaida	160	Other fruits	<26/26-106/>106	0.2	0.344	0.456	N/A
Men	Nigeria, Pampaida	160	Other vegetables	<26/26-106/>106	0.263	0.481	0.256	N/A
Men	Nigeria, Pampaida	160	Poultry and game meat	<12/12-48/>48	0.863	0.125	0.013	N/A
Men	Nigeria, Pampaida	160	Processed meat	<8/8-31/>31	1	0	0	N/A
Men	Nigeria, Pampaida	160	Purchased deep fried foods	<10/10-40/>40	0.144	0.219	0.638	N/A
Men	Nigeria, Pampaida	160	Red meat	<12/12-48/>48	0.3	0.369	0.331	N/A
Men	Nigeria, Pampaida	160	Refined grains and baked goods	<7/7-28/>28	1	0	0	N/A
Men	Nigeria, Pampaida	160	Sugar-sweetened beverages	<52/52-207/>207	0.988	0.006	0.006	N/A
Men	Nigeria, Pampaida	160	Sweets and ice cream	<11/11-45/>45	0.156	0.275	0.569	N/A
Men	Nigeria, Pampaida	160	White roots and tubers	<25/25-100/>100	0.531	0.369	0.1	N/A
Men	Nigeria, Pampaida	160	Whole grains	<4/4-16/>16	1	0	0	N/A
Men	Rwanda, Mayange	141	Citrus fruits	<18/18-74/>74	0.957	0.035	0.007	N/A
Men	Rwanda, Mayange	141	Cruciferous vegetables	<11/11-44/>44	0.887	0.078	0.035	N/A
Men	Rwanda, Mayange	141	Dark green leafy vegetables	<10/10-39/>39	0.206	0.397	0.397	N/A
Men	Rwanda, Mayange	141	Deep orange fruits	<28/28-114/>114	0.83	0.057	0.113	N/A
Men	Rwanda, Mayange	141	Deep orange tubers	<14/14-57/>57	0.589	0.206	0.206	N/A
Men	Rwanda, Mayange	141	Deep orange vegetables	<10/10-39/>39	0.794	0.099	0.106	N/A
Men	Rwanda, Mayange	141	Eggs	<7/7-28/>28	0.986	0.014	0	N/A
Men	Rwanda, Mayange	141	Fish and seafood	<16/16-63/>63	0.858	0.121	0.021	N/A
Men	Rwanda, Mayange	141	Highfat dairy	<35/35-139/140-734/>734	0.716	0.135	0.149	0
Men	Rwanda, Mayange	141	Juice	<35/35-141/>141	0.993	0.007	0	N/A
Men	Rwanda, Mayange	141	Legumes	<10/10-39/>39	0.128	0.099	0.773	N/A
Men	Rwanda, Mayange	141	Liquid oils	<2/2-7.5/>7.5	0.426	0.199	0.376	N/A
Men	Rwanda, Mayange	141	Low fat dairy	<35/35-139/>139	1	0	0	N/A
Men	Rwanda, Mayange	141	Nuts and seeds	<4/4-16/>16	0.617	0.135	0.248	N/A
Men	Rwanda, Mayange	141	Other fruits	<26/26-106/>106	0.312	0.362	0.326	N/A
Men	Rwanda, Mayange	141	Other vegetables	<26/26-106/>106	0.277	0.596	0.128	N/A
Men	Rwanda, Mayange	141	Poultry and game meat	<12/12-48/>48	0.986	0.014	0	N/A
Men	Rwanda, Mayange	141	Processed meat	<8/8-31/>31	1	0	0	N/A
Men	Rwanda, Mayange	141	Purchased deep fried foods	<10/10-40/>40	0.809	0.142	0.05	N/A
Men	Rwanda, Mayange	141	Red meat	<12/12-48/>48	0.809	0.135	0.057	N/A
Men	Rwanda, Mayange	141	Refined grains and baked goods	<7/7-28/>28	0.035	0.021	0.943	N/A
Men	Rwanda, Mayange	141	Sugar-sweetened beverages	<52/52-207/>207	0.929	0.064	0.007	N/A
Men	Rwanda, Mayange	141	Sweets and ice cream	<11/11-45/>45	0.525	0.326	0.149	N/A
Men	Rwanda, Mayange	141	White roots and tubers	<25/25-100/>100	0.277	0.326	0.397	N/A
Men	Rwanda, Mayange	141	Whole grains	<4/4-16/>16	0.319	0.121	0.56	N/A
Men	Senegal, Potou	153	Citrus fruits	<18/18-74/>74	0.752	0.216	0.033	N/A
Men	Senegal, Potou	153	Cruciferous vegetables	<11/11-44/>44	0.196	0.111	0.693	N/A
Men	Senegal, Potou	153	Dark green leafy vegetables	<10/10-39/>39	0.51	0.268	0.222	N/A
Men	Senegal, Potou	153	Deep orange fruits	<28/28-114/>114	0.797	0.183	0.02	N/A
Men	Senegal, Potou	153	Deep orange tubers	<14/14-57/>57	0.431	0.275	0.294	N/A
Men	Senegal, Potou	153	Deep orange vegetables	<10/10-39/>39	0.013	0.065	0.922	N/A
Men	Senegal, Potou	153	Eggs	<7/7-28/>28	0.614	0.294	0.092	N/A
Men	Senegal, Potou	153	Fish and seafood	<16/16-63/>63	0.065	0.752	0.183	N/A
Men	Senegal, Potou	153	Highfat dairy	<35/35-139/140-734/>734	0.222	0.222	0.549	0.007
Men	Senegal, Potou	153	Juice	<35/35-141/>141	0.987	0.013	0	N/A
Men	Senegal, Potou	153	Legumes	<10/10-39/>39	0.856	0.059	0.085	N/A
Men	Senegal, Potou	153	Liquid oils	<2/2-7.5/>7.5	0.51	0.046	0.444	N/A
Men	Senegal, Potou	153	Low fat dairy	<35/35-139/>139	1	0	0	N/A
Men	Senegal, Potou	153	Nuts and seeds	<4/4-16/>16	0.013	0.007	0.98	N/A
Men	Senegal, Potou	153	Other fruits	<26/26-106/>106	0.346	0.294	0.359	N/A
Men	Senegal, Potou	153	Other vegetables	<26/26-106/>106	0.026	0.359	0.614	N/A
Men	Senegal, Potou	153	Poultry and game meat	<12/12-48/>48	0.948	0.052	0	N/A
Men	Senegal, Potou	153	Processed meat	<8/8-31/>31	1	0	0	N/A
Men	Senegal, Potou	153	Purchased deep fried foods	<10/10-40/>40	0.935	0.065	0	N/A
Men	Senegal, Potou	153	Red meat	<12/12-48/>48	0.49	0.373	0.137	N/A
Men	Senegal, Potou	153	Refined grains and baked goods	<7/7-28/>28	1	0	0	N/A
Men	Senegal, Potou	153	Sugar-sweetened beverages	<52/52-207/>207	0.902	0.065	0.033	N/A
Men	Senegal, Potou	153	Sweets and ice cream	<11/11-45/>45	0.882	0.118	0	N/A
Men	Senegal, Potou	153	White roots and tubers	<25/25-100/>100	0.242	0.281	0.477	N/A
Men	Senegal, Potou	153	Whole grains	<4/4-16/>16	0.216	0.137	0.647	N/A
Men	Tanzania, Mbola	157	Citrus fruits	<18/18-74/>74	0.701	0.21	0.089	N/A
Men	Tanzania, Mbola	157	Cruciferous vegetables	<11/11-44/>44	0.955	0.032	0.013	N/A
Men	Tanzania, Mbola	157	Dark green leafy vegetables	<10/10-39/>39	0.045	0.229	0.726	N/A
Men	Tanzania, Mbola	157	Deep orange fruits	<28/28-114/>114	0.561	0.255	0.185	N/A
Men	Tanzania, Mbola	157	Deep orange tubers	<14/14-57/>57	0.592	0.025	0.382	N/A
Men	Tanzania, Mbola	157	Deep orange vegetables	<10/10-39/>39	0.643	0.159	0.197	N/A
Men	Tanzania, Mbola	157	Eggs	<7/7-28/>28	0.898	0.057	0.045	N/A
Men	Tanzania, Mbola	157	Fish and seafood	<16/16-63/>63	0.567	0.331	0.102	N/A
Men	Tanzania, Mbola	157	Highfat dairy	<35/35-139/140-734/>734	0.529	0.274	0.185	0.013
Men	Tanzania, Mbola	157	Juice	<35/35-141/>141	0.994	0.006	0	N/A
Men	Tanzania, Mbola	157	Legumes	<10/10-39/>39	0.185	0.331	0.484	N/A
Men	Tanzania, Mbola	157	Liquid oils	<2/2-7.5/>7.5	0.185	0.178	0.637	N/A
Men	Tanzania, Mbola	157	Low fat dairy	<35/35-139/>139	1	0	0	N/A
Men	Tanzania, Mbola	157	Nuts and seeds	<4/4-16/>16	0.936	0.045	0.019	N/A
Men	Tanzania, Mbola	157	Other fruits	<26/26-106/>106	0.459	0.217	0.325	N/A
Men	Tanzania, Mbola	157	Other vegetables	<26/26-106/>106	0.089	0.497	0.414	N/A
Men	Tanzania, Mbola	157	Poultry and game meat	<12/12-48/>48	0.879	0.089	0.032	N/A
Men	Tanzania, Mbola	157	Processed meat	<8/8-31/>31	1	0	0	N/A
Men	Tanzania, Mbola	157	Purchased deep fried foods	<10/10-40/>40	0.573	0.312	0.115	N/A
Men	Tanzania, Mbola	157	Red meat	<12/12-48/>48	0.879	0.096	0.025	N/A
Men	Tanzania, Mbola	157	Refined grains and baked goods	<7/7-28/>28	1	0	0	N/A
Men	Tanzania, Mbola	157	Sugar-sweetened beverages	<52/52-207/>207	0.962	0.025	0.013	N/A
Men	Tanzania, Mbola	157	Sweets and ice cream	<11/11-45/>45	0.535	0.299	0.166	N/A
Men	Tanzania, Mbola	157	White roots and tubers	<25/25-100/>100	0.51	0.389	0.102	N/A
Men	Tanzania, Mbola	157	Whole grains	<4/4-16/>16	0.726	0.019	0.255	N/A
Men	Total	1547	Citrus fruits	<18/18-74/>74	0.754	0.215	0.031	N/A
Men	Total	1547	Cruciferous vegetables	<11/11-44/>44	0.774	0.096	0.13	N/A
Men	Total	1547	Dark green leafy vegetables	<10/10-39/>39	0.35	0.345	0.305	N/A
Men	Total	1547	Deep orange fruits	<28/28-114/>114	0.621	0.196	0.184	N/A
Men	Total	1547	Deep orange tubers	<14/14-57/>57	0.617	0.175	0.209	N/A
Men	Total	1547	Deep orange vegetables	<10/10-39/>39	0.739	0.101	0.16	N/A
Men	Total	1547	Eggs	<7/7-28/>28	0.768	0.176	0.056	N/A
Men	Total	1547	Fish and seafood	<16/16-63/>63	0.502	0.361	0.137	N/A
Men	Total	1547	Highfat dairy	<35/35-139/140-734/>734	0.531	0.204	0.255	0.01
Men	Total	1547	Juice	<35/35-141/>141	0.97	0.023	0.006	N/A
Men	Total	1547	Legumes	<10/10-39/>39	0.265	0.176	0.559	N/A
Men	Total	1547	Liquid oils	<2/2-7.5/>7.5	0.454	0.178	0.368	N/A
Men	Total	1547	Low fat dairy	<35/35-139/>139	0.999	0.001	0	N/A
Men	Total	1547	Nuts and seeds	<4/4-16/>16	0.487	0.122	0.392	N/A
Men	Total	1547	Other fruits	<26/26-106/>106	0.381	0.261	0.358	N/A
Men	Total	1547	Other vegetables	<26/26-106/>106	0.334	0.472	0.195	N/A
Men	Total	1547	Poultry and game meat	<12/12-48/>48	0.893	0.089	0.017	N/A
Men	Total	1547	Processed meat	<8/8-31/>31	1	0	0	N/A
Men	Total	1547	Purchased deep fried foods	<10/10-40/>40	0.607	0.167	0.226	N/A
Men	Total	1547	Red meat	<12/12-48/>48	0.555	0.286	0.159	N/A
Men	Total	1547	Refined grains and baked goods	<7/7-28/>28	0.009	0.016	0.975	N/A
Men	Total	1547	Sugar-sweetened beverages	<52/52-207/>207	0.937	0.043	0.02	N/A
Men	Total	1547	Sweets and ice cream	<11/11-45/>45	0.326	0.423	0.25	N/A
Men	Total	1547	White roots and tubers	<25/25-100/>100	0.391	0.301	0.308	N/A
Men	Total	1547	Whole grains	<4/4-16/>16	0.202	0.096	0.702	N/A
Men	Uganda, Ruhiira	118	Citrus fruits	<18/18-74/>74	0.992	0.008	0	N/A
Men	Uganda, Ruhiira	118	Cruciferous vegetables	<11/11-44/>44	0.864	0.102	0.034	N/A
Men	Uganda, Ruhiira	118	Dark green leafy vegetables	<10/10-39/>39	0.822	0.153	0.025	N/A
Men	Uganda, Ruhiira	118	Deep orange fruits	<28/28-114/>114	0.78	0.169	0.051	N/A
Men	Uganda, Ruhiira	118	Deep orange tubers	<14/14-57/>57	0.678	0.11	0.212	N/A
Men	Uganda, Ruhiira	118	Deep orange vegetables	<10/10-39/>39	0.737	0.169	0.093	N/A
Men	Uganda, Ruhiira	118	Eggs	<7/7-28/>28	0.924	0.059	0.017	N/A
Men	Uganda, Ruhiira	118	Fish and seafood	<16/16-63/>63	0.847	0.102	0.051	N/A
Men	Uganda, Ruhiira	118	Highfat dairy	<35/35-139/140-734/>734	0.788	0.127	0.085	0
Men	Uganda, Ruhiira	118	Juice	<35/35-141/>141	0.966	0.034	0	N/A
Men	Uganda, Ruhiira	118	Legumes	<10/10-39/>39	0.068	0.034	0.898	N/A
Men	Uganda, Ruhiira	118	Liquid oils	<2/2-7.5/>7.5	0.983	0.008	0.008	N/A
Men	Uganda, Ruhiira	118	Low fat dairy	<35/35-139/>139	0.992	0.008	0	N/A
Men	Uganda, Ruhiira	118	Nuts and seeds	<4/4-16/>16	0.585	0.246	0.169	N/A
Men	Uganda, Ruhiira	118	Other fruits	<26/26-106/>106	0.017	0.068	0.915	N/A
Men	Uganda, Ruhiira	118	Other vegetables	<26/26-106/>106	0.814	0.178	0.008	N/A
Men	Uganda, Ruhiira	118	Poultry and game meat	<12/12-48/>48	0.949	0.042	0.008	N/A
Men	Uganda, Ruhiira	118	Processed meat	<8/8-31/>31	1	0	0	N/A
Men	Uganda, Ruhiira	118	Purchased deep fried foods	<10/10-40/>40	0.72	0.237	0.042	N/A
Men	Uganda, Ruhiira	118	Red meat	<12/12-48/>48	0.424	0.381	0.195	N/A
Men	Uganda, Ruhiira	118	Refined grains and baked goods	<7/7-28/>28	0.008	0.093	0.898	N/A
Men	Uganda, Ruhiira	118	Sugar-sweetened beverages	<52/52-207/>207	0.949	0.025	0.025	N/A
Men	Uganda, Ruhiira	118	Sweets and ice cream	<11/11-45/>45	0.483	0.381	0.136	N/A
Men	Uganda, Ruhiira	118	White roots and tubers	<25/25-100/>100	0.254	0.28	0.466	N/A
Men	Uganda, Ruhiira	118	Whole grains	<4/4-16/>16	0.271	0.144	0.585	N/A
Men + Women	Ethiopia, Koraro	440	Citrus fruits	<18/18-74/>74	0.595	0.28	0.125	N/A
Men + Women	Ethiopia, Koraro	440	Cruciferous vegetables	<11/11-44/>44	0.386	0.186	0.427	N/A
Men + Women	Ethiopia, Koraro	440	Dark green leafy vegetables	<10/10-39/>39	0.909	0.077	0.014	N/A
Men + Women	Ethiopia, Koraro	440	Deep orange fruits	<28/28-114/>114	0.977	0.011	0.011	N/A
Men + Women	Ethiopia, Koraro	440	Deep orange tubers	<14/14-57/>57	1	0	0	N/A
Men + Women	Ethiopia, Koraro	440	Deep orange vegetables	<10/10-39/>39	0.593	0.189	0.218	N/A
Men + Women	Ethiopia, Koraro	440	Eggs	<7/7-28/>28	0.818	0.127	0.055	N/A
Men + Women	Ethiopia, Koraro	440	Fish and seafood	<16/16-63/>63	0.895	0.066	0.039	N/A
Men + Women	Ethiopia, Koraro	440	Highfat dairy	<35/35-139/140-734/>734	0.348	0.232	0.393	0.027
Men + Women	Ethiopia, Koraro	440	Juice	<35/35-141/>141	0.982	0.014	0.005	N/A
Men + Women	Ethiopia, Koraro	440	Legumes	<10/10-39/>39	0.189	0.234	0.577	N/A
Men + Women	Ethiopia, Koraro	440	Liquid oils	<2/2-7.5/>7.5	0.716	0.02	0.264	N/A
Men + Women	Ethiopia, Koraro	440	Low fat dairy	<35/35-139/>139	1	0	0	N/A
Men + Women	Ethiopia, Koraro	440	Nuts and seeds	<4/4-16/>16	0.97	0.027	0.002	N/A
Men + Women	Ethiopia, Koraro	440	Other fruits	<26/26-106/>106	0.939	0.055	0.007	N/A
Men + Women	Ethiopia, Koraro	440	Other vegetables	<26/26-106/>106	0.684	0.143	0.173	N/A
Men + Women	Ethiopia, Koraro	440	Poultry and game meat	<12/12-48/>48	0.925	0.064	0.011	N/A
Men + Women	Ethiopia, Koraro	440	Processed meat	<8/8-31/>31	1	0	0	N/A
Men + Women	Ethiopia, Koraro	440	Purchased deep fried foods	<10/10-40/>40	1	0	0	N/A
Men + Women	Ethiopia, Koraro	440	Red meat	<12/12-48/>48	0.482	0.395	0.123	N/A
Men + Women	Ethiopia, Koraro	440	Refined grains and baked goods	<7/7-28/>28	0.02	0.034	0.945	N/A
Men + Women	Ethiopia, Koraro	440	Sugar-sweetened beverages	<52/52-207/>207	1	0	0	N/A
Men + Women	Ethiopia, Koraro	440	Sweets and ice cream	<11/11-45/>45	0.491	0.134	0.375	N/A
Men + Women	Ethiopia, Koraro	440	White roots and tubers	<25/25-100/>100	0.943	0.05	0.007	N/A
Men + Women	Ethiopia, Koraro	440	Whole grains	<4/4-16/>16	1	0	0	N/A
Men + Women	Ghana, Bonsaaso	292	Citrus fruits	<18/18-74/>74	0.692	0.243	0.065	N/A
Men + Women	Ghana, Bonsaaso	292	Cruciferous vegetables	<11/11-44/>44	0.901	0.082	0.017	N/A
Men + Women	Ghana, Bonsaaso	292	Dark green leafy vegetables	<10/10-39/>39	0.216	0.336	0.449	N/A
Men + Women	Ghana, Bonsaaso	292	Deep orange fruits	<28/28-114/>114	0.753	0.182	0.065	N/A
Men + Women	Ghana, Bonsaaso	292	Deep orange tubers	<14/14-57/>57	0.928	0.031	0.041	N/A
Men + Women	Ghana, Bonsaaso	292	Deep orange vegetables	<10/10-39/>39	0.914	0.051	0.034	N/A
Men + Women	Ghana, Bonsaaso	292	Eggs	<7/7-28/>28	0.586	0.295	0.12	N/A
Men + Women	Ghana, Bonsaaso	292	Fish and seafood	<16/16-63/>63	0.051	0.274	0.675	N/A
Men + Women	Ghana, Bonsaaso	292	Highfat dairy	<35/35-139/140-734/>734	0.894	0.062	0.045	0
Men + Women	Ghana, Bonsaaso	292	Juice	<35/35-141/>141	1	0	0	N/A
Men + Women	Ghana, Bonsaaso	292	Legumes	<10/10-39/>39	0.483	0.178	0.339	N/A
Men + Women	Ghana, Bonsaaso	292	Liquid oils	<2/2-7.5/>7.5	0.517	0.315	0.168	N/A
Men + Women	Ghana, Bonsaaso	292	Low fat dairy	<35/35-139/>139	1	0	0	N/A
Men + Women	Ghana, Bonsaaso	292	Nuts and seeds	<4/4-16/>16	0.257	0.209	0.534	N/A
Men + Women	Ghana, Bonsaaso	292	Other fruits	<26/26-106/>106	0.558	0.26	0.182	N/A
Men + Women	Ghana, Bonsaaso	292	Other vegetables	<26/26-106/>106	0.767	0.212	0.021	N/A
Men + Women	Ghana, Bonsaaso	292	Poultry and game meat	<12/12-48/>48	0.842	0.127	0.031	N/A
Men + Women	Ghana, Bonsaaso	292	Processed meat	<8/8-31/>31	1	0	0	N/A
Men + Women	Ghana, Bonsaaso	292	Purchased deep fried foods	<10/10-40/>40	0.702	0.229	0.068	N/A
Men + Women	Ghana, Bonsaaso	292	Red meat	<12/12-48/>48	0.685	0.212	0.103	N/A
Men + Women	Ghana, Bonsaaso	292	Refined grains and baked goods	<7/7-28/>28	0.003	0.017	0.979	N/A
Men + Women	Ghana, Bonsaaso	292	Sugar-sweetened beverages	<52/52-207/>207	0.781	0.144	0.075	N/A
Men + Women	Ghana, Bonsaaso	292	Sweets and ice cream	<11/11-45/>45	0.49	0.363	0.147	N/A
Men + Women	Ghana, Bonsaaso	292	White roots and tubers	<25/25-100/>100	0.024	0.134	0.842	N/A
Men + Women	Ghana, Bonsaaso	292	Whole grains	<4/4-16/>16	0.014	0.007	0.979	N/A
Men + Women	Kenya, Dertu	103	Citrus fruits	<18/18-74/>74	0.971	0.029	0	N/A
Men + Women	Kenya, Dertu	103	Cruciferous vegetables	<11/11-44/>44	0.99	0.01	0	N/A
Men + Women	Kenya, Dertu	103	Dark green leafy vegetables	<10/10-39/>39	1	0	0	N/A
Men + Women	Kenya, Dertu	103	Deep orange fruits	<28/28-114/>114	0.893	0.039	0.068	N/A
Men + Women	Kenya, Dertu	103	Deep orange tubers	<14/14-57/>57	1	0	0	N/A
Men + Women	Kenya, Dertu	103	Deep orange vegetables	<10/10-39/>39	0.981	0.019	0	N/A
Men + Women	Kenya, Dertu	103	Eggs	<7/7-28/>28	0.971	0.019	0.01	N/A
Men + Women	Kenya, Dertu	103	Fish and seafood	<16/16-63/>63	1	0	0	N/A
Men + Women	Kenya, Dertu	103	Highfat dairy	<35/35-139/140-734/>734	0.058	0.068	0.767	0.107
Men + Women	Kenya, Dertu	103	Juice	<35/35-141/>141	0.981	0.01	0.01	N/A
Men + Women	Kenya, Dertu	103	Legumes	<10/10-39/>39	0.204	0.194	0.602	N/A
Men + Women	Kenya, Dertu	103	Liquid oils	<2/2-7.5/>7.5	0.476	0.252	0.272	N/A
Men + Women	Kenya, Dertu	103	Low fat dairy	<35/35-139/>139	1	0	0	N/A
Men + Women	Kenya, Dertu	103	Nuts and seeds	<4/4-16/>16	0.971	0.029	0	N/A
Men + Women	Kenya, Dertu	103	Other fruits	<26/26-106/>106	0.893	0.087	0.019	N/A
Men + Women	Kenya, Dertu	103	Other vegetables	<26/26-106/>106	0.835	0.165	0	N/A
Men + Women	Kenya, Dertu	103	Poultry and game meat	<12/12-48/>48	0.99	0.01	0	N/A
Men + Women	Kenya, Dertu	103	Processed meat	<8/8-31/>31	1	0	0	N/A
Men + Women	Kenya, Dertu	103	Purchased deep fried foods	<10/10-40/>40	0.99	0.01	0	N/A
Men + Women	Kenya, Dertu	103	Red meat	<12/12-48/>48	0.456	0.272	0.272	N/A
Men + Women	Kenya, Dertu	103	Refined grains and baked goods	<7/7-28/>28	0.049	0.019	0.932	N/A
Men + Women	Kenya, Dertu	103	Sugar-sweetened beverages	<52/52-207/>207	0.99	0.01	0	N/A
Men + Women	Kenya, Dertu	103	Sweets and ice cream	<11/11-45/>45	0.117	0.796	0.087	N/A
Men + Women	Kenya, Dertu	103	White roots and tubers	<25/25-100/>100	0.786	0.136	0.078	N/A
Men + Women	Kenya, Dertu	103	Whole grains	<4/4-16/>16	0.359	0.068	0.573	N/A
Men + Women	Kenya, Sauri	359	Citrus fruits	<18/18-74/>74	0.791	0.198	0.011	N/A
Men + Women	Kenya, Sauri	359	Cruciferous vegetables	<11/11-44/>44	0.858	0.131	0.011	N/A
Men + Women	Kenya, Sauri	359	Dark green leafy vegetables	<10/10-39/>39	0.006	0.214	0.78	N/A
Men + Women	Kenya, Sauri	359	Deep orange fruits	<28/28-114/>114	0.198	0.309	0.493	N/A
Men + Women	Kenya, Sauri	359	Deep orange tubers	<14/14-57/>57	0.265	0.343	0.393	N/A
Men + Women	Kenya, Sauri	359	Deep orange vegetables	<10/10-39/>39	0.819	0.117	0.064	N/A
Men + Women	Kenya, Sauri	359	Eggs	<7/7-28/>28	0.652	0.309	0.039	N/A
Men + Women	Kenya, Sauri	359	Fish and seafood	<16/16-63/>63	0.435	0.482	0.084	N/A
Men + Women	Kenya, Sauri	359	Highfat dairy	<35/35-139/140-734/>734	0.496	0.329	0.167	0.008
Men + Women	Kenya, Sauri	359	Juice	<35/35-141/>141	0.903	0.081	0.017	N/A
Men + Women	Kenya, Sauri	359	Legumes	<10/10-39/>39	0.045	0.298	0.657	N/A
Men + Women	Kenya, Sauri	359	Liquid oils	<2/2-7.5/>7.5	0.83	0.095	0.075	N/A
Men + Women	Kenya, Sauri	359	Low fat dairy	<35/35-139/>139	1	0	0	N/A
Men + Women	Kenya, Sauri	359	Nuts and seeds	<4/4-16/>16	0.432	0.343	0.226	N/A
Men + Women	Kenya, Sauri	359	Other fruits	<26/26-106/>106	0.003	0.125	0.872	N/A
Men + Women	Kenya, Sauri	359	Other vegetables	<26/26-106/>106	0.295	0.638	0.067	N/A
Men + Women	Kenya, Sauri	359	Poultry and game meat	<12/12-48/>48	0.928	0.064	0.008	N/A
Men + Women	Kenya, Sauri	359	Processed meat	<8/8-31/>31	1	0	0	N/A
Men + Women	Kenya, Sauri	359	Purchased deep fried foods	<10/10-40/>40	0.189	0.451	0.359	N/A
Men + Women	Kenya, Sauri	359	Red meat	<12/12-48/>48	0.749	0.228	0.022	N/A
Men + Women	Kenya, Sauri	359	Refined grains and baked goods	<7/7-28/>28	1	0	0	N/A
Men + Women	Kenya, Sauri	359	Sugar-sweetened beverages	<52/52-207/>207	0.852	0.128	0.019	N/A
Men + Women	Kenya, Sauri	359	Sweets and ice cream	<11/11-45/>45	0.033	0.421	0.546	N/A
Men + Women	Kenya, Sauri	359	White roots and tubers	<25/25-100/>100	0.46	0.415	0.125	N/A
Men + Women	Kenya, Sauri	359	Whole grains	<4/4-16/>16	0.042	0.031	0.928	N/A
Men + Women	Malawi, Mwandama	316	Citrus fruits	<18/18-74/>74	0.88	0.114	0.006	N/A
Men + Women	Malawi, Mwandama	316	Cruciferous vegetables	<11/11-44/>44	0.541	0.358	0.101	N/A
Men + Women	Malawi, Mwandama	316	Dark green leafy vegetables	<10/10-39/>39	0.155	0.478	0.367	N/A
Men + Women	Malawi, Mwandama	316	Deep orange fruits	<28/28-114/>114	0.649	0.256	0.095	N/A
Men + Women	Malawi, Mwandama	316	Deep orange tubers	<14/14-57/>57	0.177	0.25	0.573	N/A
Men + Women	Malawi, Mwandama	316	Deep orange vegetables	<10/10-39/>39	0.816	0.114	0.07	N/A
Men + Women	Malawi, Mwandama	316	Eggs	<7/7-28/>28	0.839	0.142	0.019	N/A
Men + Women	Malawi, Mwandama	316	Fish and seafood	<16/16-63/>63	0.585	0.373	0.041	N/A
Men + Women	Malawi, Mwandama	316	Highfat dairy	<35/35-139/140-734/>734	0.911	0.066	0.022	0
Men + Women	Malawi, Mwandama	316	Juice	<35/35-141/>141	0.94	0.054	0.006	N/A
Men + Women	Malawi, Mwandama	316	Legumes	<10/10-39/>39	0.073	0.253	0.674	N/A
Men + Women	Malawi, Mwandama	316	Liquid oils	<2/2-7.5/>7.5	0.263	0.373	0.364	N/A
Men + Women	Malawi, Mwandama	316	Low fat dairy	<35/35-139/>139	1	0	0	N/A
Men + Women	Malawi, Mwandama	316	Nuts and seeds	<4/4-16/>16	0.668	0.199	0.133	N/A
Men + Women	Malawi, Mwandama	316	Other fruits	<26/26-106/>106	0.535	0.326	0.139	N/A
Men + Women	Malawi, Mwandama	316	Other vegetables	<26/26-106/>106	0.212	0.785	0.003	N/A
Men + Women	Malawi, Mwandama	316	Poultry and game meat	<12/12-48/>48	0.937	0.057	0.006	N/A
Men + Women	Malawi, Mwandama	316	Processed meat	<8/8-31/>31	1	0	0	N/A
Men + Women	Malawi, Mwandama	316	Purchased deep fried foods	<10/10-40/>40	0.367	0.367	0.266	N/A
Men + Women	Malawi, Mwandama	316	Red meat	<12/12-48/>48	0.709	0.244	0.047	N/A
Men + Women	Malawi, Mwandama	316	Refined grains and baked goods	<7/7-28/>28	1	0	0	N/A
Men + Women	Malawi, Mwandama	316	Sugar-sweetened beverages	<52/52-207/>207	0.965	0.028	0.006	N/A
Men + Women	Malawi, Mwandama	316	Sweets and ice cream	<11/11-45/>45	0.079	0.165	0.756	N/A
Men + Women	Malawi, Mwandama	316	White roots and tubers	<25/25-100/>100	0.32	0.386	0.294	N/A
Men + Women	Malawi, Mwandama	316	Whole grains	<4/4-16/>16	0.231	0.364	0.405	N/A
Men + Women	Mali, Tiby	283	Citrus fruits	<18/18-74/>74	0.562	0.428	0.011	N/A
Men + Women	Mali, Tiby	283	Cruciferous vegetables	<11/11-44/>44	0.958	0.028	0.014	N/A
Men + Women	Mali, Tiby	283	Dark green leafy vegetables	<10/10-39/>39	0.304	0.657	0.039	N/A
Men + Women	Mali, Tiby	283	Deep orange fruits	<28/28-114/>114	0.611	0.166	0.223	N/A
Men + Women	Mali, Tiby	283	Deep orange tubers	<14/14-57/>57	0.495	0.339	0.166	N/A
Men + Women	Mali, Tiby	283	Deep orange vegetables	<10/10-39/>39	0.975	0.011	0.014	N/A
Men + Women	Mali, Tiby	283	Eggs	<7/7-28/>28	0.862	0.074	0.064	N/A
Men + Women	Mali, Tiby	283	Fish and seafood	<16/16-63/>63	0.085	0.569	0.346	N/A
Men + Women	Mali, Tiby	283	Highfat dairy	<35/35-139/140-734/>734	0.085	0.283	0.608	0.025
Men + Women	Mali, Tiby	283	Juice	<35/35-141/>141	1	0	0	N/A
Men + Women	Mali, Tiby	283	Legumes	<10/10-39/>39	0.636	0.29	0.074	N/A
Men + Women	Mali, Tiby	283	Liquid oils	<2/2-7.5/>7.5	0.254	0.237	0.509	N/A
Men + Women	Mali, Tiby	283	Low fat dairy	<35/35-139/>139	1	0	0	N/A
Men + Women	Mali, Tiby	283	Nuts and seeds	<4/4-16/>16	0.042	0.057	0.901	N/A
Men + Women	Mali, Tiby	283	Other fruits	<26/26-106/>106	0.42	0.339	0.24	N/A
Men + Women	Mali, Tiby	283	Other vegetables	<26/26-106/>106	0.163	0.671	0.166	N/A
Men + Women	Mali, Tiby	283	Poultry and game meat	<12/12-48/>48	0.816	0.12	0.064	N/A
Men + Women	Mali, Tiby	283	Processed meat	<8/8-31/>31	1	0	0	N/A
Men + Women	Mali, Tiby	283	Purchased deep fried foods	<10/10-40/>40	1	0	0	N/A
Men + Women	Mali, Tiby	283	Red meat	<12/12-48/>48	0.399	0.382	0.219	N/A
Men + Women	Mali, Tiby	283	Refined grains and baked goods	<7/7-28/>28	1	0	0	N/A
Men + Women	Mali, Tiby	283	Sugar-sweetened beverages	<52/52-207/>207	1	0	0	N/A
Men + Women	Mali, Tiby	283	Sweets and ice cream	<11/11-45/>45	0.095	0.65	0.254	N/A
Men + Women	Mali, Tiby	283	White roots and tubers	<25/25-100/>100	0.664	0.244	0.092	N/A
Men + Women	Mali, Tiby	283	Whole grains	<4/4-16/>16	0.187	0.12	0.693	N/A
Men + Women	Nigeria, Ikaram	337	Citrus fruits	<18/18-74/>74	0.703	0.288	0.009	N/A
Men + Women	Nigeria, Ikaram	337	Cruciferous vegetables	<11/11-44/>44	0.985	0.012	0.003	N/A
Men + Women	Nigeria, Ikaram	337	Dark green leafy vegetables	<10/10-39/>39	0.359	0.513	0.128	N/A
Men + Women	Nigeria, Ikaram	337	Deep orange fruits	<28/28-114/>114	0.228	0.279	0.493	N/A
Men + Women	Nigeria, Ikaram	337	Deep orange tubers	<14/14-57/>57	0.896	0.086	0.018	N/A
Men + Women	Nigeria, Ikaram	337	Deep orange vegetables	<10/10-39/>39	0.819	0.136	0.045	N/A
Men + Women	Nigeria, Ikaram	337	Eggs	<7/7-28/>28	0.549	0.332	0.119	N/A
Men + Women	Nigeria, Ikaram	337	Fish and seafood	<16/16-63/>63	0.421	0.576	0.003	N/A
Men + Women	Nigeria, Ikaram	337	Highfat dairy	<35/35-139/140-734/>734	0.917	0.074	0.009	0
Men + Women	Nigeria, Ikaram	337	Juice	<35/35-141/>141	0.893	0.071	0.036	N/A
Men + Women	Nigeria, Ikaram	337	Legumes	<10/10-39/>39	0.077	0.184	0.739	N/A
Men + Women	Nigeria, Ikaram	337	Liquid oils	<2/2-7.5/>7.5	0.288	0.341	0.371	N/A
Men + Women	Nigeria, Ikaram	337	Low fat dairy	<35/35-139/>139	1	0	0	N/A
Men + Women	Nigeria, Ikaram	337	Nuts and seeds	<4/4-16/>16	0.733	0.169	0.098	N/A
Men + Women	Nigeria, Ikaram	337	Other fruits	<26/26-106/>106	0.267	0.445	0.288	N/A
Men + Women	Nigeria, Ikaram	337	Other vegetables	<26/26-106/>106	0.208	0.757	0.036	N/A
Men + Women	Nigeria, Ikaram	337	Poultry and game meat	<12/12-48/>48	0.849	0.136	0.015	N/A
Men + Women	Nigeria, Ikaram	337	Processed meat	<8/8-31/>31	1	0	0	N/A
Men + Women	Nigeria, Ikaram	337	Purchased deep fried foods	<10/10-40/>40	0.027	0.083	0.89	N/A
Men + Women	Nigeria, Ikaram	337	Red meat	<12/12-48/>48	0.415	0.329	0.255	N/A
Men + Women	Nigeria, Ikaram	337	Refined grains and baked goods	<7/7-28/>28	0.003	0.997	0	N/A
Men + Women	Nigeria, Ikaram	337	Sugar-sweetened beverages	<52/52-207/>207	0.994	0.006	0	N/A
Men + Women	Nigeria, Ikaram	337	Sweets and ice cream	<11/11-45/>45	0.457	0.427	0.116	N/A
Men + Women	Nigeria, Ikaram	337	White roots and tubers	<25/25-100/>100	0.08	0.27	0.65	N/A
Men + Women	Nigeria, Ikaram	337	Whole grains	<4/4-16/>16	0.101	0.196	0.703	N/A
Men + Women	Nigeria, Pampaida	327	Citrus fruits	<18/18-74/>74	0.755	0.235	0.009	N/A
Men + Women	Nigeria, Pampaida	327	Cruciferous vegetables	<11/11-44/>44	0.875	0.098	0.028	N/A
Men + Women	Nigeria, Pampaida	327	Dark green leafy vegetables	<10/10-39/>39	0.196	0.437	0.367	N/A
Men + Women	Nigeria, Pampaida	327	Deep orange fruits	<28/28-114/>114	0.505	0.263	0.232	N/A
Men + Women	Nigeria, Pampaida	327	Deep orange tubers	<14/14-57/>57	0.434	0.303	0.263	N/A
Men + Women	Nigeria, Pampaida	327	Deep orange vegetables	<10/10-39/>39	0.945	0.04	0.015	N/A
Men + Women	Nigeria, Pampaida	327	Eggs	<7/7-28/>28	0.792	0.174	0.034	N/A
Men + Women	Nigeria, Pampaida	327	Fish and seafood	<16/16-63/>63	0.777	0.22	0.003	N/A
Men + Women	Nigeria, Pampaida	327	Highfat dairy	<35/35-139/140-734/>734	0.248	0.367	0.379	0.006
Men + Women	Nigeria, Pampaida	327	Juice	<35/35-141/>141	1	0	0	N/A
Men + Women	Nigeria, Pampaida	327	Legumes	<10/10-39/>39	0.006	0.015	0.979	N/A
Men + Women	Nigeria, Pampaida	327	Liquid oils	<2/2-7.5/>7.5	0.413	0.153	0.434	N/A
Men + Women	Nigeria, Pampaida	327	Low fat dairy	<35/35-139/>139	1	0	0	N/A
Men + Women	Nigeria, Pampaida	327	Nuts and seeds	<4/4-16/>16	0.031	0.107	0.862	N/A
Men + Women	Nigeria, Pampaida	327	Other fruits	<26/26-106/>106	0.239	0.373	0.388	N/A
Men + Women	Nigeria, Pampaida	327	Other vegetables	<26/26-106/>106	0.281	0.462	0.257	N/A
Men + Women	Nigeria, Pampaida	327	Poultry and game meat	<12/12-48/>48	0.835	0.138	0.028	N/A
Men + Women	Nigeria, Pampaida	327	Processed meat	<8/8-31/>31	1	0	0	N/A
Men + Women	Nigeria, Pampaida	327	Purchased deep fried foods	<10/10-40/>40	0.141	0.251	0.609	N/A
Men + Women	Nigeria, Pampaida	327	Red meat	<12/12-48/>48	0.327	0.339	0.333	N/A
Men + Women	Nigeria, Pampaida	327	Refined grains and baked goods	<7/7-28/>28	1	0	0	N/A
Men + Women	Nigeria, Pampaida	327	Sugar-sweetened beverages	<52/52-207/>207	0.979	0.009	0.012	N/A
Men + Women	Nigeria, Pampaida	327	Sweets and ice cream	<11/11-45/>45	0.156	0.339	0.505	N/A
Men + Women	Nigeria, Pampaida	327	White roots and tubers	<25/25-100/>100	0.547	0.355	0.098	N/A
Men + Women	Nigeria, Pampaida	327	Whole grains	<4/4-16/>16	1	0	0	N/A
Men + Women	Rwanda, Mayange	282	Citrus fruits	<18/18-74/>74	0.957	0.035	0.007	N/A
Men + Women	Rwanda, Mayange	282	Cruciferous vegetables	<11/11-44/>44	0.904	0.067	0.028	N/A
Men + Women	Rwanda, Mayange	282	Dark green leafy vegetables	<10/10-39/>39	0.16	0.411	0.429	N/A
Men + Women	Rwanda, Mayange	282	Deep orange fruits	<28/28-114/>114	0.812	0.067	0.121	N/A
Men + Women	Rwanda, Mayange	282	Deep orange tubers	<14/14-57/>57	0.567	0.241	0.191	N/A
Men + Women	Rwanda, Mayange	282	Deep orange vegetables	<10/10-39/>39	0.787	0.11	0.103	N/A
Men + Women	Rwanda, Mayange	282	Eggs	<7/7-28/>28	0.989	0.011	0	N/A
Men + Women	Rwanda, Mayange	282	Fish and seafood	<16/16-63/>63	0.872	0.11	0.018	N/A
Men + Women	Rwanda, Mayange	282	Highfat dairy	<35/35-139/140-734/>734	0.681	0.138	0.17	0.011
Men + Women	Rwanda, Mayange	282	Juice	<35/35-141/>141	0.993	0.004	0.004	N/A
Men + Women	Rwanda, Mayange	282	Legumes	<10/10-39/>39	0.085	0.156	0.759	N/A
Men + Women	Rwanda, Mayange	282	Liquid oils	<2/2-7.5/>7.5	0.418	0.145	0.436	N/A
Men + Women	Rwanda, Mayange	282	Low fat dairy	<35/35-139/>139	1	0	0	N/A
Men + Women	Rwanda, Mayange	282	Nuts and seeds	<4/4-16/>16	0.628	0.142	0.23	N/A
Men + Women	Rwanda, Mayange	282	Other fruits	<26/26-106/>106	0.365	0.312	0.323	N/A
Men + Women	Rwanda, Mayange	282	Other vegetables	<26/26-106/>106	0.227	0.652	0.121	N/A
Men + Women	Rwanda, Mayange	282	Poultry and game meat	<12/12-48/>48	0.989	0.011	0	N/A
Men + Women	Rwanda, Mayange	282	Processed meat	<8/8-31/>31	1	0	0	N/A
Men + Women	Rwanda, Mayange	282	Purchased deep fried foods	<10/10-40/>40	0.816	0.142	0.043	N/A
Men + Women	Rwanda, Mayange	282	Red meat	<12/12-48/>48	0.862	0.106	0.032	N/A
Men + Women	Rwanda, Mayange	282	Refined grains and baked goods	<7/7-28/>28	0.021	0.021	0.957	N/A
Men + Women	Rwanda, Mayange	282	Sugar-sweetened beverages	<52/52-207/>207	0.95	0.043	0.007	N/A
Men + Women	Rwanda, Mayange	282	Sweets and ice cream	<11/11-45/>45	0.482	0.344	0.174	N/A
Men + Women	Rwanda, Mayange	282	White roots and tubers	<25/25-100/>100	0.248	0.383	0.369	N/A
Men + Women	Rwanda, Mayange	282	Whole grains	<4/4-16/>16	0.284	0.117	0.599	N/A
Men + Women	Senegal, Potou	358	Citrus fruits	<18/18-74/>74	0.743	0.212	0.045	N/A
Men + Women	Senegal, Potou	358	Cruciferous vegetables	<11/11-44/>44	0.221	0.128	0.651	N/A
Men + Women	Senegal, Potou	358	Dark green leafy vegetables	<10/10-39/>39	0.483	0.291	0.226	N/A
Men + Women	Senegal, Potou	358	Deep orange fruits	<28/28-114/>114	0.807	0.159	0.034	N/A
Men + Women	Senegal, Potou	358	Deep orange tubers	<14/14-57/>57	0.38	0.324	0.296	N/A
Men + Women	Senegal, Potou	358	Deep orange vegetables	<10/10-39/>39	0.034	0.05	0.916	N/A
Men + Women	Senegal, Potou	358	Eggs	<7/7-28/>28	0.654	0.282	0.064	N/A
Men + Women	Senegal, Potou	358	Fish and seafood	<16/16-63/>63	0.045	0.771	0.184	N/A
Men + Women	Senegal, Potou	358	Highfat dairy	<35/35-139/140-734/>734	0.19	0.235	0.561	0.014
Men + Women	Senegal, Potou	358	Juice	<35/35-141/>141	0.994	0.006	0	N/A
Men + Women	Senegal, Potou	358	Legumes	<10/10-39/>39	0.827	0.073	0.101	N/A
Men + Women	Senegal, Potou	358	Liquid oils	<2/2-7.5/>7.5	0.497	0.056	0.447	N/A
Men + Women	Senegal, Potou	358	Low fat dairy	<35/35-139/>139	1	0	0	N/A
Men + Women	Senegal, Potou	358	Nuts and seeds	<4/4-16/>16	0.006	0.008	0.986	N/A
Men + Women	Senegal, Potou	358	Other fruits	<26/26-106/>106	0.282	0.313	0.405	N/A
Men + Women	Senegal, Potou	358	Other vegetables	<26/26-106/>106	0.02	0.31	0.67	N/A
Men + Women	Senegal, Potou	358	Poultry and game meat	<12/12-48/>48	0.944	0.053	0.003	N/A
Men + Women	Senegal, Potou	358	Processed meat	<8/8-31/>31	1	0	0	N/A
Men + Women	Senegal, Potou	358	Purchased deep fried foods	<10/10-40/>40	0.933	0.067	0	N/A
Men + Women	Senegal, Potou	358	Red meat	<12/12-48/>48	0.472	0.363	0.165	N/A
Men + Women	Senegal, Potou	358	Refined grains and baked goods	<7/7-28/>28	1	0	0	N/A
Men + Women	Senegal, Potou	358	Sugar-sweetened beverages	<52/52-207/>207	0.925	0.05	0.025	N/A
Men + Women	Senegal, Potou	358	Sweets and ice cream	<11/11-45/>45	0.006	0.874	0.12	N/A
Men + Women	Senegal, Potou	358	White roots and tubers	<25/25-100/>100	0.246	0.274	0.48	N/A
Men + Women	Senegal, Potou	358	Whole grains	<4/4-16/>16	0.193	0.131	0.676	N/A
Men + Women	Tanzania, Mbola	313	Citrus fruits	<18/18-74/>74	0.652	0.252	0.096	N/A
Men + Women	Tanzania, Mbola	313	Cruciferous vegetables	<11/11-44/>44	0.971	0.019	0.01	N/A
Men + Women	Tanzania, Mbola	313	Dark green leafy vegetables	<10/10-39/>39	0.022	0.176	0.802	N/A
Men + Women	Tanzania, Mbola	313	Deep orange fruits	<28/28-114/>114	0.546	0.278	0.176	N/A
Men + Women	Tanzania, Mbola	313	Deep orange tubers	<14/14-57/>57	0.524	0.032	0.444	N/A
Men + Women	Tanzania, Mbola	313	Deep orange vegetables	<10/10-39/>39	0.604	0.173	0.224	N/A
Men + Women	Tanzania, Mbola	313	Eggs	<7/7-28/>28	0.895	0.073	0.032	N/A
Men + Women	Tanzania, Mbola	313	Fish and seafood	<16/16-63/>63	0.578	0.316	0.105	N/A
Men + Women	Tanzania, Mbola	313	Highfat dairy	<35/35-139/140-734/>734	0.524	0.252	0.204	0.019
Men + Women	Tanzania, Mbola	313	Juice	<35/35-141/>141	0.978	0.016	0.006	N/A
Men + Women	Tanzania, Mbola	313	Legumes	<10/10-39/>39	0.144	0.335	0.521	N/A
Men + Women	Tanzania, Mbola	313	Liquid oils	<2/2-7.5/>7.5	0.176	0.185	0.639	N/A
Men + Women	Tanzania, Mbola	313	Low fat dairy	<35/35-139/>139	1	0	0	N/A
Men + Women	Tanzania, Mbola	313	Nuts and seeds	<4/4-16/>16	0.907	0.073	0.019	N/A
Men + Women	Tanzania, Mbola	313	Other fruits	<26/26-106/>106	0.403	0.217	0.38	N/A
Men + Women	Tanzania, Mbola	313	Other vegetables	<26/26-106/>106	0.083	0.492	0.425	N/A
Men + Women	Tanzania, Mbola	313	Poultry and game meat	<12/12-48/>48	0.895	0.08	0.026	N/A
Men + Women	Tanzania, Mbola	313	Processed meat	<8/8-31/>31	1	0	0	N/A
Men + Women	Tanzania, Mbola	313	Purchased deep fried foods	<10/10-40/>40	0.601	0.31	0.089	N/A
Men + Women	Tanzania, Mbola	313	Red meat	<12/12-48/>48	0.904	0.07	0.026	N/A
Men + Women	Tanzania, Mbola	313	Refined grains and baked goods	<7/7-28/>28	1	0	0	N/A
Men + Women	Tanzania, Mbola	313	Sugar-sweetened beverages	<52/52-207/>207	0.968	0.026	0.006	N/A
Men + Women	Tanzania, Mbola	313	Sweets and ice cream	<11/11-45/>45	0.559	0.304	0.137	N/A
Men + Women	Tanzania, Mbola	313	White roots and tubers	<25/25-100/>100	0.495	0.367	0.137	N/A
Men + Women	Tanzania, Mbola	313	Whole grains	<4/4-16/>16	0.732	0.048	0.22	N/A
Men + Women	Uganda, Ruhiira	288	Citrus fruits	<18/18-74/>74	0.983	0.014	0.003	N/A
Men + Women	Uganda, Ruhiira	288	Cruciferous vegetables	<11/11-44/>44	0.868	0.097	0.035	N/A
Men + Women	Uganda, Ruhiira	288	Dark green leafy vegetables	<10/10-39/>39	0.677	0.274	0.049	N/A
Men + Women	Uganda, Ruhiira	288	Deep orange fruits	<28/28-114/>114	0.757	0.163	0.08	N/A
Men + Women	Uganda, Ruhiira	288	Deep orange tubers	<14/14-57/>57	0.528	0.17	0.302	N/A
Men + Women	Uganda, Ruhiira	288	Deep orange vegetables	<10/10-39/>39	0.667	0.201	0.132	N/A
Men + Women	Uganda, Ruhiira	288	Eggs	<7/7-28/>28	0.934	0.038	0.028	N/A
Men + Women	Uganda, Ruhiira	288	Fish and seafood	<16/16-63/>63	0.861	0.087	0.052	N/A
Men + Women	Uganda, Ruhiira	288	Highfat dairy	<35/35-139/140-734/>734	0.802	0.115	0.083	0
Men + Women	Uganda, Ruhiira	288	Juice	<35/35-141/>141	0.972	0.021	0.007	N/A
Men + Women	Uganda, Ruhiira	288	Legumes	<10/10-39/>39	0.076	0.031	0.892	N/A
Men + Women	Uganda, Ruhiira	288	Liquid oils	<2/2-7.5/>7.5	0.986	0.01	0.003	N/A
Men + Women	Uganda, Ruhiira	288	Low fat dairy	<35/35-139/>139	0.993	0.007	0	N/A
Men + Women	Uganda, Ruhiira	288	Nuts and seeds	<4/4-16/>16	0.486	0.274	0.24	N/A
Men + Women	Uganda, Ruhiira	288	Other fruits	<26/26-106/>106	0.028	0.083	0.889	N/A
Men + Women	Uganda, Ruhiira	288	Other vegetables	<26/26-106/>106	0.708	0.278	0.014	N/A
Men + Women	Uganda, Ruhiira	288	Poultry and game meat	<12/12-48/>48	0.962	0.017	0.021	N/A
Men + Women	Uganda, Ruhiira	288	Processed meat	<8/8-31/>31	1	0	0	N/A
Men + Women	Uganda, Ruhiira	288	Purchased deep fried foods	<10/10-40/>40	0.774	0.16	0.066	N/A
Men + Women	Uganda, Ruhiira	288	Red meat	<12/12-48/>48	0.483	0.399	0.118	N/A
Men + Women	Uganda, Ruhiira	288	Refined grains and baked goods	<7/7-28/>28	0.017	0.076	0.906	N/A
Men + Women	Uganda, Ruhiira	288	Sugar-sweetened beverages	<52/52-207/>207	0.951	0.021	0.028	N/A
Men + Women	Uganda, Ruhiira	288	Sweets and ice cream	<11/11-45/>45	0.479	0.306	0.215	N/A
Men + Women	Uganda, Ruhiira	288	White roots and tubers	<25/25-100/>100	0.222	0.313	0.465	N/A
Men + Women	Uganda, Ruhiira	288	Whole grains	<4/4-16/>16	0.264	0.118	0.618	N/A
Women	Ethiopia, Koraro	214	Citrus fruits	<18/18-74/>74	0.57	0.294	0.136	N/A
Women	Ethiopia, Koraro	214	Cruciferous vegetables	<11/11-44/>44	0.364	0.168	0.467	N/A
Women	Ethiopia, Koraro	214	Dark green leafy vegetables	<10/10-39/>39	0.921	0.061	0.019	N/A
Women	Ethiopia, Koraro	214	Deep orange fruits	<28/28-114/>114	0.977	0.009	0.014	N/A
Women	Ethiopia, Koraro	214	Deep orange tubers	<14/14-57/>57	1	0	0	N/A
Women	Ethiopia, Koraro	214	Deep orange vegetables	<10/10-39/>39	0.598	0.201	0.201	N/A
Women	Ethiopia, Koraro	214	Eggs	<7/7-28/>28	0.841	0.098	0.061	N/A
Women	Ethiopia, Koraro	214	Fish and seafood	<16/16-63/>63	0.907	0.065	0.028	N/A
Women	Ethiopia, Koraro	214	Highfat dairy	<35/35-139/140-734/>734	0.364	0.22	0.388	0.028
Women	Ethiopia, Koraro	214	Juice	<35/35-141/>141	0.986	0.014	0	N/A
Women	Ethiopia, Koraro	214	Legumes	<10/10-39/>39	0.192	0.215	0.593	N/A
Women	Ethiopia, Koraro	214	Liquid oils	<2/2-7.5/>7.5	0.682	0.028	0.29	N/A
Women	Ethiopia, Koraro	214	Low fat dairy	<35/35-139/>139	1	0	0	N/A
Women	Ethiopia, Koraro	214	Nuts and seeds	<4/4-16/>16	0.963	0.033	0.005	N/A
Women	Ethiopia, Koraro	214	Other fruits	<26/26-106/>106	0.949	0.047	0.005	N/A
Women	Ethiopia, Koraro	214	Other vegetables	<26/26-106/>106	0.65	0.159	0.192	N/A
Women	Ethiopia, Koraro	214	Poultry and game meat	<12/12-48/>48	0.916	0.07	0.014	N/A
Women	Ethiopia, Koraro	214	Processed meat	<8/8-31/>31	1	0	0	N/A
Women	Ethiopia, Koraro	214	Purchased deep fried foods	<10/10-40/>40	1	0	0	N/A
Women	Ethiopia, Koraro	214	Red meat	<12/12-48/>48	0.463	0.458	0.079	N/A
Women	Ethiopia, Koraro	214	Refined grains and baked goods	<7/7-28/>28	0.014	0.019	0.967	N/A
Women	Ethiopia, Koraro	214	Sugar-sweetened beverages	<52/52-207/>207	1	0	0	N/A
Women	Ethiopia, Koraro	214	Sweets and ice cream	<11/11-45/>45	0.463	0.159	0.379	N/A
Women	Ethiopia, Koraro	214	White roots and tubers	<25/25-100/>100	0.949	0.042	0.009	N/A
Women	Ethiopia, Koraro	214	Whole grains	<4/4-16/>16	1	0	0	N/A
Women	Ghana, Bonsaaso	109	Citrus fruits	<18/18-74/>74	0.642	0.284	0.073	N/A
Women	Ghana, Bonsaaso	109	Cruciferous vegetables	<11/11-44/>44	0.881	0.101	0.018	N/A
Women	Ghana, Bonsaaso	109	Dark green leafy vegetables	<10/10-39/>39	0.211	0.339	0.45	N/A
Women	Ghana, Bonsaaso	109	Deep orange fruits	<28/28-114/>114	0.761	0.165	0.073	N/A
Women	Ghana, Bonsaaso	109	Deep orange tubers	<14/14-57/>57	0.872	0.073	0.055	N/A
Women	Ghana, Bonsaaso	109	Deep orange vegetables	<10/10-39/>39	0.917	0.064	0.018	N/A
Women	Ghana, Bonsaaso	109	Eggs	<7/7-28/>28	0.606	0.257	0.138	N/A
Women	Ghana, Bonsaaso	109	Fish and seafood	<16/16-63/>63	0.092	0.239	0.67	N/A
Women	Ghana, Bonsaaso	109	Highfat dairy	<35/35-139/140-734/>734	0.881	0.055	0.064	0
Women	Ghana, Bonsaaso	109	Juice	<35/35-141/>141	1	0	0	N/A
Women	Ghana, Bonsaaso	109	Legumes	<10/10-39/>39	0.385	0.239	0.376	N/A
Women	Ghana, Bonsaaso	109	Liquid oils	<2/2-7.5/>7.5	0.532	0.275	0.193	N/A
Women	Ghana, Bonsaaso	109	Low fat dairy	<35/35-139/>139	1	0	0	N/A
Women	Ghana, Bonsaaso	109	Nuts and seeds	<4/4-16/>16	0.284	0.229	0.486	N/A
Women	Ghana, Bonsaaso	109	Other fruits	<26/26-106/>106	0.532	0.248	0.22	N/A
Women	Ghana, Bonsaaso	109	Other vegetables	<26/26-106/>106	0.716	0.257	0.028	N/A
Women	Ghana, Bonsaaso	109	Poultry and game meat	<12/12-48/>48	0.844	0.119	0.037	N/A
Women	Ghana, Bonsaaso	109	Processed meat	<8/8-31/>31	1	0	0	N/A
Women	Ghana, Bonsaaso	109	Purchased deep fried foods	<10/10-40/>40	0.67	0.248	0.083	N/A
Women	Ghana, Bonsaaso	109	Red meat	<12/12-48/>48	0.716	0.211	0.073	N/A
Women	Ghana, Bonsaaso	109	Refined grains and baked goods	<7/7-28/>28	0.009	0.991	0	N/A
Women	Ghana, Bonsaaso	109	Sugar-sweetened beverages	<52/52-207/>207	0.761	0.165	0.073	N/A
Women	Ghana, Bonsaaso	109	Sweets and ice cream	<11/11-45/>45	0.495	0.321	0.183	N/A
Women	Ghana, Bonsaaso	109	White roots and tubers	<25/25-100/>100	0.037	0.073	0.89	N/A
Women	Ghana, Bonsaaso	109	Whole grains	<4/4-16/>16	0.009	0.009	0.982	N/A
Women	Kenya, Dertu	47	Citrus fruits	<18/18-74/>74	1	0	0	N/A
Women	Kenya, Dertu	47	Cruciferous vegetables	<11/11-44/>44	0.979	0.021	0	N/A
Women	Kenya, Dertu	47	Dark green leafy vegetables	<10/10-39/>39	1	0	0	N/A
Women	Kenya, Dertu	47	Deep orange fruits	<28/28-114/>114	0.851	0.021	0.128	N/A
Women	Kenya, Dertu	47	Deep orange tubers	<14/14-57/>57	1	0	0	N/A
Women	Kenya, Dertu	47	Deep orange vegetables	<10/10-39/>39	0.979	0.021	0	N/A
Women	Kenya, Dertu	47	Eggs	<7/7-28/>28	0.957	0.021	0.021	N/A
Women	Kenya, Dertu	47	Fish and seafood	<16/16-63/>63	1	0	0	N/A
Women	Kenya, Dertu	47	Highfat dairy	<35/35-139/140-734/>734	0.043	0.064	0.766	0.128
Women	Kenya, Dertu	47	Juice	<35/35-141/>141	0.979	0.021	0	N/A
Women	Kenya, Dertu	47	Legumes	<10/10-39/>39	0.255	0.17	0.574	N/A
Women	Kenya, Dertu	47	Liquid oils	<2/2-7.5/>7.5	0.383	0.298	0.319	N/A
Women	Kenya, Dertu	47	Low fat dairy	<35/35-139/>139	1	0	0	N/A
Women	Kenya, Dertu	47	Nuts and seeds	<4/4-16/>16	0.936	0.064	0	N/A
Women	Kenya, Dertu	47	Other fruits	<26/26-106/>106	0.872	0.085	0.043	N/A
Women	Kenya, Dertu	47	Other vegetables	<26/26-106/>106	0.851	0.149	0	N/A
Women	Kenya, Dertu	47	Poultry and game meat	<12/12-48/>48	0.979	0.021	0	N/A
Women	Kenya, Dertu	47	Processed meat	<8/8-31/>31	1	0	0	N/A
Women	Kenya, Dertu	47	Purchased deep fried foods	<10/10-40/>40	0.979	0.021	0	N/A
Women	Kenya, Dertu	47	Red meat	<12/12-48/>48	0.426	0.234	0.34	N/A
Women	Kenya, Dertu	47	Refined grains and baked goods	<7/7-28/>28	0.043	0.957	0	N/A
Women	Kenya, Dertu	47	Sugar-sweetened beverages	<52/52-207/>207	0.979	0.021	0	N/A
Women	Kenya, Dertu	47	Sweets and ice cream	<11/11-45/>45	0.064	0.787	0.149	N/A
Women	Kenya, Dertu	47	White roots and tubers	<25/25-100/>100	0.745	0.106	0.149	N/A
Women	Kenya, Dertu	47	Whole grains	<4/4-16/>16	0.319	0.064	0.617	N/A
Women	Kenya, Sauri	224	Citrus fruits	<18/18-74/>74	0.79	0.196	0.013	N/A
Women	Kenya, Sauri	224	Cruciferous vegetables	<11/11-44/>44	0.848	0.143	0.009	N/A
Women	Kenya, Sauri	224	Dark green leafy vegetables	<10/10-39/>39	0.004	0.223	0.772	N/A
Women	Kenya, Sauri	224	Deep orange fruits	<28/28-114/>114	0.219	0.29	0.491	N/A
Women	Kenya, Sauri	224	Deep orange tubers	<14/14-57/>57	0.259	0.326	0.415	N/A
Women	Kenya, Sauri	224	Deep orange vegetables	<10/10-39/>39	0.808	0.103	0.089	N/A
Women	Kenya, Sauri	224	Eggs	<7/7-28/>28	0.656	0.308	0.036	N/A
Women	Kenya, Sauri	224	Fish and seafood	<16/16-63/>63	0.42	0.504	0.076	N/A
Women	Kenya, Sauri	224	Highfat dairy	<35/35-139/140-734/>734	0.482	0.321	0.183	0.013
Women	Kenya, Sauri	224	Juice	<35/35-141/>141	0.897	0.08	0.022	N/A
Women	Kenya, Sauri	224	Legumes	<10/10-39/>39	0.049	0.308	0.643	N/A
Women	Kenya, Sauri	224	Liquid oils	<2/2-7.5/>7.5	0.826	0.103	0.071	N/A
Women	Kenya, Sauri	224	Low fat dairy	<35/35-139/>139	1	0	0	N/A
Women	Kenya, Sauri	224	Nuts and seeds	<4/4-16/>16	0.424	0.308	0.268	N/A
Women	Kenya, Sauri	224	Other fruits	<26/26-106/>106	0.004	0.138	0.857	N/A
Women	Kenya, Sauri	224	Other vegetables	<26/26-106/>106	0.263	0.683	0.054	N/A
Women	Kenya, Sauri	224	Poultry and game meat	<12/12-48/>48	0.92	0.067	0.013	N/A
Women	Kenya, Sauri	224	Processed meat	<8/8-31/>31	1	0	0	N/A
Women	Kenya, Sauri	224	Purchased deep fried foods	<10/10-40/>40	0.174	0.473	0.353	N/A
Women	Kenya, Sauri	224	Red meat	<12/12-48/>48	0.754	0.232	0.013	N/A
Women	Kenya, Sauri	224	Refined grains and baked goods	<7/7-28/>28	1	0	0	N/A
Women	Kenya, Sauri	224	Sugar-sweetened beverages	<52/52-207/>207	0.848	0.138	0.013	N/A
Women	Kenya, Sauri	224	Sweets and ice cream	<11/11-45/>45	0.036	0.397	0.567	N/A
Women	Kenya, Sauri	224	White roots and tubers	<25/25-100/>100	0.473	0.371	0.156	N/A
Women	Kenya, Sauri	224	Whole grains	<4/4-16/>16	0.036	0.045	0.92	N/A
Women	Malawi, Mwandama	153	Citrus fruits	<18/18-74/>74	0.895	0.098	0.007	N/A
Women	Malawi, Mwandama	153	Cruciferous vegetables	<11/11-44/>44	0.523	0.392	0.085	N/A
Women	Malawi, Mwandama	153	Dark green leafy vegetables	<10/10-39/>39	0.144	0.477	0.379	N/A
Women	Malawi, Mwandama	153	Deep orange fruits	<28/28-114/>114	0.66	0.242	0.098	N/A
Women	Malawi, Mwandama	153	Deep orange tubers	<14/14-57/>57	0.196	0.216	0.588	N/A
Women	Malawi, Mwandama	153	Deep orange vegetables	<10/10-39/>39	0.791	0.137	0.072	N/A
Women	Malawi, Mwandama	153	Eggs	<7/7-28/>28	0.804	0.176	0.02	N/A
Women	Malawi, Mwandama	153	Fish and seafood	<16/16-63/>63	0.601	0.359	0.039	N/A
Women	Malawi, Mwandama	153	Highfat dairy	<35/35-139/140-734/>734	0.928	0.059	0.013	0
Women	Malawi, Mwandama	153	Juice	<35/35-141/>141	0.948	0.046	0.007	N/A
Women	Malawi, Mwandama	153	Legumes	<10/10-39/>39	0.078	0.19	0.732	N/A
Women	Malawi, Mwandama	153	Liquid oils	<2/2-7.5/>7.5	0.261	0.373	0.366	N/A
Women	Malawi, Mwandama	153	Low fat dairy	<35/35-139/>139	1	0	0	N/A
Women	Malawi, Mwandama	153	Nuts and seeds	<4/4-16/>16	0.621	0.242	0.137	N/A
Women	Malawi, Mwandama	153	Other fruits	<26/26-106/>106	0.569	0.288	0.144	N/A
Women	Malawi, Mwandama	153	Other vegetables	<26/26-106/>106	0.216	0.784	0	N/A
Women	Malawi, Mwandama	153	Poultry and game meat	<12/12-48/>48	0.935	0.059	0.007	N/A
Women	Malawi, Mwandama	153	Processed meat	<8/8-31/>31	1	0	0	N/A
Women	Malawi, Mwandama	153	Purchased deep fried foods	<10/10-40/>40	0.353	0.353	0.294	N/A
Women	Malawi, Mwandama	153	Red meat	<12/12-48/>48	0.752	0.216	0.033	N/A
Women	Malawi, Mwandama	153	Refined grains and baked goods	<7/7-28/>28	1	0	0	N/A
Women	Malawi, Mwandama	153	Sugar-sweetened beverages	<52/52-207/>207	0.967	0.026	0.007	N/A
Women	Malawi, Mwandama	153	Sweets and ice cream	<11/11-45/>45	0.059	0.17	0.771	N/A
Women	Malawi, Mwandama	153	White roots and tubers	<25/25-100/>100	0.327	0.366	0.307	N/A
Women	Malawi, Mwandama	153	Whole grains	<4/4-16/>16	0.275	0.386	0.34	N/A
Women	Mali, Tiby	101	Citrus fruits	<18/18-74/>74	0.594	0.406	0	N/A
Women	Mali, Tiby	101	Cruciferous vegetables	<11/11-44/>44	0.98	0.02	0	N/A
Women	Mali, Tiby	101	Dark green leafy vegetables	<10/10-39/>39	0.287	0.693	0.02	N/A
Women	Mali, Tiby	101	Deep orange fruits	<28/28-114/>114	0.634	0.149	0.218	N/A
Women	Mali, Tiby	101	Deep orange tubers	<14/14-57/>57	0.366	0.446	0.188	N/A
Women	Mali, Tiby	101	Deep orange vegetables	<10/10-39/>39	0.98	0.02	0	N/A
Women	Mali, Tiby	101	Eggs	<7/7-28/>28	0.881	0.069	0.05	N/A
Women	Mali, Tiby	101	Fish and seafood	<16/16-63/>63	0.089	0.426	0.485	N/A
Women	Mali, Tiby	101	Highfat dairy	<35/35-139/140-734/>734	0.069	0.218	0.673	0.04
Women	Mali, Tiby	101	Juice	<35/35-141/>141	1	0	0	N/A
Women	Mali, Tiby	101	Legumes	<10/10-39/>39	0.634	0.297	0.069	N/A
Women	Mali, Tiby	101	Liquid oils	<2/2-7.5/>7.5	0.248	0.248	0.505	N/A
Women	Mali, Tiby	101	Low fat dairy	<35/35-139/>139	1	0	0	N/A
Women	Mali, Tiby	101	Nuts and seeds	<4/4-16/>16	0.02	0.04	0.941	N/A
Women	Mali, Tiby	101	Other fruits	<26/26-106/>106	0.436	0.356	0.208	N/A
Women	Mali, Tiby	101	Other vegetables	<26/26-106/>106	0.188	0.624	0.188	N/A
Women	Mali, Tiby	101	Poultry and game meat	<12/12-48/>48	0.861	0.109	0.03	N/A
Women	Mali, Tiby	101	Processed meat	<8/8-31/>31	1	0	0	N/A
Women	Mali, Tiby	101	Purchased deep fried foods	<10/10-40/>40	1	0	0	N/A
Women	Mali, Tiby	101	Red meat	<12/12-48/>48	0.436	0.376	0.188	N/A
Women	Mali, Tiby	101	Refined grains and baked goods	<7/7-28/>28	1	0	0	N/A
Women	Mali, Tiby	101	Sugar-sweetened beverages	<52/52-207/>207	1	0	0	N/A
Women	Mali, Tiby	101	Sweets and ice cream	<11/11-45/>45	0.069	0.604	0.327	N/A
Women	Mali, Tiby	101	White roots and tubers	<25/25-100/>100	0.723	0.208	0.069	N/A
Women	Mali, Tiby	101	Whole grains	<4/4-16/>16	0.168	0.139	0.693	N/A
Women	Nigeria, Ikaram	150	Citrus fruits	<18/18-74/>74	0.727	0.273	0	N/A
Women	Nigeria, Ikaram	150	Cruciferous vegetables	<11/11-44/>44	0.987	0.013	0	N/A
Women	Nigeria, Ikaram	150	Dark green leafy vegetables	<10/10-39/>39	0.393	0.487	0.12	N/A
Women	Nigeria, Ikaram	150	Deep orange fruits	<28/28-114/>114	0.233	0.307	0.46	N/A
Women	Nigeria, Ikaram	150	Deep orange tubers	<14/14-57/>57	0.953	0.04	0.007	N/A
Women	Nigeria, Ikaram	150	Deep orange vegetables	<10/10-39/>39	0.853	0.12	0.027	N/A
Women	Nigeria, Ikaram	150	Eggs	<7/7-28/>28	0.52	0.387	0.093	N/A
Women	Nigeria, Ikaram	150	Fish and seafood	<16/16-63/>63	0.467	0.533	0	N/A
Women	Nigeria, Ikaram	150	Highfat dairy	<35/35-139/140-734/>734	0.933	0.053	0.013	0
Women	Nigeria, Ikaram	150	Juice	<35/35-141/>141	0.887	0.073	0.04	N/A
Women	Nigeria, Ikaram	150	Legumes	<10/10-39/>39	0.08	0.18	0.74	N/A
Women	Nigeria, Ikaram	150	Liquid oils	<2/2-7.5/>7.5	0.307	0.327	0.367	N/A
Women	Nigeria, Ikaram	150	Low fat dairy	<35/35-139/>139	1	0	0	N/A
Women	Nigeria, Ikaram	150	Nuts and seeds	<4/4-16/>16	0.687	0.207	0.107	N/A
Women	Nigeria, Ikaram	150	Other fruits	<26/26-106/>106	0.3	0.46	0.24	N/A
Women	Nigeria, Ikaram	150	Other vegetables	<26/26-106/>106	0.207	0.747	0.047	N/A
Women	Nigeria, Ikaram	150	Poultry and game meat	<12/12-48/>48	0.867	0.113	0.02	N/A
Women	Nigeria, Ikaram	150	Processed meat	<8/8-31/>31	1	0	0	N/A
Women	Nigeria, Ikaram	150	Purchased deep fried foods	<10/10-40/>40	0.027	0.087	0.887	N/A
Women	Nigeria, Ikaram	150	Red meat	<12/12-48/>48	0.433	0.32	0.247	N/A
Women	Nigeria, Ikaram	150	Refined grains and baked goods	<7/7-28/>28	0.007	0.993	0	N/A
Women	Nigeria, Ikaram	150	Sugar-sweetened beverages	<52/52-207/>207	0.993	0.007	0	N/A
Women	Nigeria, Ikaram	150	Sweets and ice cream	<11/11-45/>45	0.507	0.4	0.093	N/A
Women	Nigeria, Ikaram	150	White roots and tubers	<25/25-100/>100	0.06	0.307	0.633	N/A
Women	Nigeria, Ikaram	150	Whole grains	<4/4-16/>16	0.093	0.18	0.727	N/A
Women	Nigeria, Pampaida	138	Citrus fruits	<18/18-74/>74	0.768	0.232	0	N/A
Women	Nigeria, Pampaida	138	Cruciferous vegetables	<11/11-44/>44	0.891	0.094	0.014	N/A
Women	Nigeria, Pampaida	138	Dark green leafy vegetables	<10/10-39/>39	0.181	0.435	0.384	N/A
Women	Nigeria, Pampaida	138	Deep orange fruits	<28/28-114/>114	0.493	0.254	0.254	N/A
Women	Nigeria, Pampaida	138	Deep orange tubers	<14/14-57/>57	0.478	0.319	0.203	N/A
Women	Nigeria, Pampaida	138	Deep orange vegetables	<10/10-39/>39	0.942	0.036	0.022	N/A
Women	Nigeria, Pampaida	138	Eggs	<7/7-28/>28	0.79	0.167	0.043	N/A
Women	Nigeria, Pampaida	138	Fish and seafood	<16/16-63/>63	0.768	0.225	0.007	N/A
Women	Nigeria, Pampaida	138	Highfat dairy	<35/35-139/140-734/>734	0.254	0.384	0.355	0.007
Women	Nigeria, Pampaida	138	Juice	<35/35-141/>141	1	0	0	N/A
Women	Nigeria, Pampaida	138	Legumes	<10/10-39/>39	0.022	0.978	0	N/A
Women	Nigeria, Pampaida	138	Liquid oils	<2/2-7.5/>7.5	0.478	0.167	0.355	N/A
Women	Nigeria, Pampaida	138	Low fat dairy	<35/35-139/>139	1	0	0	N/A
Women	Nigeria, Pampaida	138	Nuts and seeds	<4/4-16/>16	0.029	0.116	0.855	N/A
Women	Nigeria, Pampaida	138	Other fruits	<26/26-106/>106	0.225	0.42	0.355	N/A
Women	Nigeria, Pampaida	138	Other vegetables	<26/26-106/>106	0.232	0.486	0.283	N/A
Women	Nigeria, Pampaida	138	Poultry and game meat	<12/12-48/>48	0.819	0.152	0.029	N/A
Women	Nigeria, Pampaida	138	Processed meat	<8/8-31/>31	1	0	0	N/A
Women	Nigeria, Pampaida	138	Purchased deep fried foods	<10/10-40/>40	0.123	0.239	0.638	N/A
Women	Nigeria, Pampaida	138	Red meat	<12/12-48/>48	0.355	0.348	0.297	N/A
Women	Nigeria, Pampaida	138	Refined grains and baked goods	<7/7-28/>28	1	0	0	N/A
Women	Nigeria, Pampaida	138	Sugar-sweetened beverages	<52/52-207/>207	0.964	0.014	0.022	N/A
Women	Nigeria, Pampaida	138	Sweets and ice cream	<11/11-45/>45	0.152	0.406	0.442	N/A
Women	Nigeria, Pampaida	138	White roots and tubers	<25/25-100/>100	0.565	0.348	0.087	N/A
Women	Nigeria, Pampaida	138	Whole grains	<4/4-16/>16	1	0	0	N/A
Women	Rwanda, Mayange	121	Citrus fruits	<18/18-74/>74	0.959	0.033	0.008	N/A
Women	Rwanda, Mayange	121	Cruciferous vegetables	<11/11-44/>44	0.917	0.058	0.025	N/A
Women	Rwanda, Mayange	121	Dark green leafy vegetables	<10/10-39/>39	0.124	0.421	0.455	N/A
Women	Rwanda, Mayange	121	Deep orange fruits	<28/28-114/>114	0.793	0.074	0.132	N/A
Women	Rwanda, Mayange	121	Deep orange tubers	<14/14-57/>57	0.57	0.264	0.165	N/A
Women	Rwanda, Mayange	121	Deep orange vegetables	<10/10-39/>39	0.777	0.124	0.099	N/A
Women	Rwanda, Mayange	121	Eggs	<7/7-28/>28	0.992	0.008	0	N/A
Women	Rwanda, Mayange	121	Fish and seafood	<16/16-63/>63	0.901	0.083	0.017	N/A
Women	Rwanda, Mayange	121	Highfat dairy	<35/35-139/140-734/>734	0.678	0.116	0.182	0.025
Women	Rwanda, Mayange	121	Juice	<35/35-141/>141	1	0	0	N/A
Women	Rwanda, Mayange	121	Legumes	<10/10-39/>39	0.05	0.198	0.752	N/A
Women	Rwanda, Mayange	121	Liquid oils	<2/2-7.5/>7.5	0.438	0.099	0.463	N/A
Women	Rwanda, Mayange	121	Low fat dairy	<35/35-139/>139	1	0	0	N/A
Women	Rwanda, Mayange	121	Nuts and seeds	<4/4-16/>16	0.678	0.14	0.182	N/A
Women	Rwanda, Mayange	121	Other fruits	<26/26-106/>106	0.455	0.248	0.298	N/A
Women	Rwanda, Mayange	121	Other vegetables	<26/26-106/>106	0.19	0.694	0.116	N/A
Women	Rwanda, Mayange	121	Poultry and game meat	<12/12-48/>48	1	0	0	N/A
Women	Rwanda, Mayange	121	Processed meat	<8/8-31/>31	1	0	0	N/A
Women	Rwanda, Mayange	121	Purchased deep fried foods	<10/10-40/>40	0.835	0.124	0.041	N/A
Women	Rwanda, Mayange	121	Red meat	<12/12-48/>48	0.917	0.074	0.008	N/A
Women	Rwanda, Mayange	121	Refined grains and baked goods	<7/7-28/>28	0.008	0.033	0.959	N/A
Women	Rwanda, Mayange	121	Sugar-sweetened beverages	<52/52-207/>207	0.983	0.017	0	N/A
Women	Rwanda, Mayange	121	Sweets and ice cream	<11/11-45/>45	0.471	0.355	0.174	N/A
Women	Rwanda, Mayange	121	White roots and tubers	<25/25-100/>100	0.24	0.463	0.298	N/A
Women	Rwanda, Mayange	121	Whole grains	<4/4-16/>16	0.264	0.107	0.628	N/A
Women	Senegal, Potou	136	Citrus fruits	<18/18-74/>74	0.735	0.213	0.051	N/A
Women	Senegal, Potou	136	Cruciferous vegetables	<11/11-44/>44	0.213	0.169	0.618	N/A
Women	Senegal, Potou	136	Dark green leafy vegetables	<10/10-39/>39	0.485	0.272	0.243	N/A
Women	Senegal, Potou	136	Deep orange fruits	<28/28-114/>114	0.824	0.14	0.037	N/A
Women	Senegal, Potou	136	Deep orange tubers	<14/14-57/>57	0.331	0.36	0.309	N/A
Women	Senegal, Potou	136	Deep orange vegetables	<10/10-39/>39	0.051	0.029	0.919	N/A
Women	Senegal, Potou	136	Eggs	<7/7-28/>28	0.691	0.279	0.029	N/A
Women	Senegal, Potou	136	Fish and seafood	<16/16-63/>63	0.037	0.794	0.169	N/A
Women	Senegal, Potou	136	Highfat dairy	<35/35-139/140-734/>734	0.169	0.272	0.537	0.022
Women	Senegal, Potou	136	Juice	<35/35-141/>141	1	0	0	N/A
Women	Senegal, Potou	136	Legumes	<10/10-39/>39	0.831	0.059	0.11	N/A
Women	Senegal, Potou	136	Liquid oils	<2/2-7.5/>7.5	0.485	0.059	0.456	N/A
Women	Senegal, Potou	136	Low fat dairy	<35/35-139/>139	1	0	0	N/A
Women	Senegal, Potou	136	Nuts and seeds	<4/4-16/>16	1	0	0	N/A
Women	Senegal, Potou	136	Other fruits	<26/26-106/>106	0.199	0.331	0.471	N/A
Women	Senegal, Potou	136	Other vegetables	<26/26-106/>106	0.022	0.279	0.699	N/A
Women	Senegal, Potou	136	Poultry and game meat	<12/12-48/>48	0.934	0.066	0	N/A
Women	Senegal, Potou	136	Processed meat	<8/8-31/>31	1	0	0	N/A
Women	Senegal, Potou	136	Purchased deep fried foods	<10/10-40/>40	0.941	0.059	0	N/A
Women	Senegal, Potou	136	Red meat	<12/12-48/>48	0.449	0.36	0.191	N/A
Women	Senegal, Potou	136	Refined grains and baked goods	<7/7-28/>28	1	0	0	N/A
Women	Senegal, Potou	136	Sugar-sweetened beverages	<52/52-207/>207	0.934	0.044	0.022	N/A
Women	Senegal, Potou	136	Sweets and ice cream	<11/11-45/>45	0.015	0.882	0.103	N/A
Women	Senegal, Potou	136	White roots and tubers	<25/25-100/>100	0.265	0.272	0.463	N/A
Women	Senegal, Potou	136	Whole grains	<4/4-16/>16	0.169	0.14	0.691	N/A
Women	Tanzania, Mbola	119	Citrus fruits	<18/18-74/>74	0.597	0.294	0.109	N/A
Women	Tanzania, Mbola	119	Cruciferous vegetables	<11/11-44/>44	0.992	0.008	0	N/A
Women	Tanzania, Mbola	119	Dark green leafy vegetables	<10/10-39/>39	0.109	0.891	0	N/A
Women	Tanzania, Mbola	119	Deep orange fruits	<28/28-114/>114	0.563	0.277	0.16	N/A
Women	Tanzania, Mbola	119	Deep orange tubers	<14/14-57/>57	0.496	0.025	0.479	N/A
Women	Tanzania, Mbola	119	Deep orange vegetables	<10/10-39/>39	0.58	0.185	0.235	N/A
Women	Tanzania, Mbola	119	Eggs	<7/7-28/>28	0.899	0.084	0.017	N/A
Women	Tanzania, Mbola	119	Fish and seafood	<16/16-63/>63	0.622	0.261	0.118	N/A
Women	Tanzania, Mbola	119	Highfat dairy	<35/35-139/140-734/>734	0.529	0.21	0.227	0.034
Women	Tanzania, Mbola	119	Juice	<35/35-141/>141	0.975	0.017	0.008	N/A
Women	Tanzania, Mbola	119	Legumes	<10/10-39/>39	0.101	0.336	0.563	N/A
Women	Tanzania, Mbola	119	Liquid oils	<2/2-7.5/>7.5	0.168	0.227	0.605	N/A
Women	Tanzania, Mbola	119	Low fat dairy	<35/35-139/>139	1	0	0	N/A
Women	Tanzania, Mbola	119	Nuts and seeds	<4/4-16/>16	0.882	0.109	0.008	N/A
Women	Tanzania, Mbola	119	Other fruits	<26/26-106/>106	0.37	0.21	0.42	N/A
Women	Tanzania, Mbola	119	Other vegetables	<26/26-106/>106	0.084	0.513	0.403	N/A
Women	Tanzania, Mbola	119	Poultry and game meat	<12/12-48/>48	0.924	0.059	0.017	N/A
Women	Tanzania, Mbola	119	Processed meat	<8/8-31/>31	1	0	0	N/A
Women	Tanzania, Mbola	119	Purchased deep fried foods	<10/10-40/>40	0.647	0.294	0.059	N/A
Women	Tanzania, Mbola	119	Red meat	<12/12-48/>48	0.933	0.034	0.034	N/A
Women	Tanzania, Mbola	119	Refined grains and baked goods	<7/7-28/>28	1	0	0	N/A
Women	Tanzania, Mbola	119	Sugar-sweetened beverages	<52/52-207/>207	0.975	0.025	0	N/A
Women	Tanzania, Mbola	119	Sweets and ice cream	<11/11-45/>45	0.605	0.286	0.109	N/A
Women	Tanzania, Mbola	119	White roots and tubers	<25/25-100/>100	0.504	0.319	0.176	N/A
Women	Tanzania, Mbola	119	Whole grains	<4/4-16/>16	0.748	0.084	0.168	N/A
Women	Total	1624	Citrus fruits	<18/18-74/>74	0.754	0.208	0.038	N/A
Women	Total	1624	Cruciferous vegetables	<11/11-44/>44	0.748	0.121	0.131	N/A
Women	Total	1624	Dark green leafy vegetables	<10/10-39/>39	0.339	0.318	0.343	N/A
Women	Total	1624	Deep orange fruits	<28/28-114/>114	0.621	0.185	0.195	N/A
Women	Total	1624	Deep orange tubers	<14/14-57/>57	0.561	0.195	0.244	N/A
Women	Total	1624	Deep orange vegetables	<10/10-39/>39	0.722	0.113	0.165	N/A
Women	Total	1624	Eggs	<7/7-28/>28	0.778	0.175	0.046	N/A
Women	Total	1624	Fish and seafood	<16/16-63/>63	0.559	0.32	0.121	N/A
Women	Total	1624	Highfat dairy	<35/35-139/140-734/>734	0.534	0.189	0.259	0.018
Women	Total	1624	Juice	<35/35-141/>141	0.964	0.026	0.01	N/A
Women	Total	1624	Legumes	<10/10-39/>39	0.208	0.192	0.6	N/A
Women	Total	1624	Liquid oils	<2/2-7.5/>7.5	0.514	0.169	0.317	N/A
Women	Total	1624	Low fat dairy	<35/35-139/>139	0.999	0.001	0	N/A
Women	Total	1624	Nuts and seeds	<4/4-16/>16	0.5	0.156	0.344	N/A
Women	Total	1624	Other fruits	<26/26-106/>106	0.394	0.238	0.368	N/A
Women	Total	1624	Other vegetables	<26/26-106/>106	0.334	0.493	0.173	N/A
Women	Total	1624	Poultry and game meat	<12/12-48/>48	0.911	0.073	0.017	N/A
Women	Total	1624	Processed meat	<8/8-31/>31	1	0	0	N/A
Women	Total	1624	Purchased deep fried foods	<10/10-40/>40	0.58	0.189	0.231	N/A
Women	Total	1624	Red meat	<12/12-48/>48	0.605	0.281	0.114	N/A
Women	Total	1624	Refined grains and baked goods	<7/7-28/>28	0.006	0.008	0.986	N/A
Women	Total	1624	Sugar-sweetened beverages	<52/52-207/>207	0.943	0.042	0.014	N/A
Women	Total	1624	Sweets and ice cream	<11/11-45/>45	0.286	0.381	0.333	N/A
Women	Total	1624	White roots and tubers	<25/25-100/>100	0.434	0.275	0.291	N/A
Women	Total	1624	Whole grains	<4/4-16/>16	0.165	0.103	0.732	N/A
Women	Uganda, Ruhiira	112	Citrus fruits	<18/18-74/>74	0.982	0.018	0	N/A
Women	Uganda, Ruhiira	112	Cruciferous vegetables	<11/11-44/>44	0.857	0.089	0.054	N/A
Women	Uganda, Ruhiira	112	Dark green leafy vegetables	<10/10-39/>39	0.598	0.348	0.054	N/A
Women	Uganda, Ruhiira	112	Deep orange fruits	<28/28-114/>114	0.75	0.179	0.071	N/A
Women	Uganda, Ruhiira	112	Deep orange tubers	<14/14-57/>57	0.429	0.214	0.357	N/A
Women	Uganda, Ruhiira	112	Deep orange vegetables	<10/10-39/>39	0.625	0.214	0.161	N/A
Women	Uganda, Ruhiira	112	Eggs	<7/7-28/>28	0.946	0.018	0.036	N/A
Women	Uganda, Ruhiira	112	Fish and seafood	<16/16-63/>63	0.875	0.071	0.054	N/A
Women	Uganda, Ruhiira	112	Highfat dairy	<35/35-139/140-734/>734	0.813	0.098	0.089	0
Women	Uganda, Ruhiira	112	Juice	<35/35-141/>141	0.973	0.009	0.018	N/A
Women	Uganda, Ruhiira	112	Legumes	<10/10-39/>39	0.116	0.018	0.866	N/A
Women	Uganda, Ruhiira	112	Liquid oils	<2/2-7.5/>7.5	1	0	0	N/A
Women	Uganda, Ruhiira	112	Low fat dairy	<35/35-139/>139	0.991	0.009	0	N/A
Women	Uganda, Ruhiira	112	Nuts and seeds	<4/4-16/>16	0.402	0.286	0.313	N/A
Women	Uganda, Ruhiira	112	Other fruits	<26/26-106/>106	0.036	0.071	0.893	N/A
Women	Uganda, Ruhiira	112	Other vegetables	<26/26-106/>106	0.679	0.295	0.027	N/A
Women	Uganda, Ruhiira	112	Poultry and game meat	<12/12-48/>48	0.964	0.036	0	N/A
Women	Uganda, Ruhiira	112	Processed meat	<8/8-31/>31	1	0	0	N/A
Women	Uganda, Ruhiira	112	Purchased deep fried foods	<10/10-40/>40	0.786	0.134	0.08	N/A
Women	Uganda, Ruhiira	112	Red meat	<12/12-48/>48	0.545	0.384	0.071	N/A
Women	Uganda, Ruhiira	112	Refined grains and baked goods	<7/7-28/>28	0.018	0.045	0.938	N/A
Women	Uganda, Ruhiira	112	Sugar-sweetened beverages	<52/52-207/>207	0.946	0.027	0.027	N/A
Women	Uganda, Ruhiira	112	Sweets and ice cream	<11/11-45/>45	0.509	0.205	0.286	N/A
Women	Uganda, Ruhiira	112	White roots and tubers	<25/25-100/>100	0.196	0.348	0.455	N/A
Women	Uganda, Ruhiira	112	Whole grains	<4/4-16/>16	0.241	0.107	0.652	N/A

## Sheet: Supplemental table 4
Supplemental table 4: Distribution of metric scores by sex and village
Sex	Subgroup	Metric	n	Mean	SD	Min	P10	P20	P33	P40	P50	P60	P67	P80	P90	Max	n with GDQS<15 (GDQS "High risk" range)	n with GDQS>15 and <23 (GDQS "Moderate risk" range)	n with GDQS>23 (GDQS "Low risk" range)
Men	Ethiopia, Koraro	AHEI-2010	125	70.2051	6.39486	53.4848	62.6083	65.3221	67.5835	68.2353	69.4678	70.4893	71.8052	75.75	79.3326	85.6291
Men	Ethiopia, Koraro	GDQS	125	20.494	3.15165	14	16.85	18	19	19.5	20.5	21.35	21.75	23	24.15	32	4	94	27
Men	Ethiopia, Koraro	GDQS-	125	12.768	1.10815	10	12	12	12	12	13	13	13	14	14	15
Men	Ethiopia, Koraro	GDQS+	125	7.726	3.14861	2	4	5.25	6.5	6.75	7.5	8.35	8.75	10	11.75	19
Men	Ethiopia, Koraro	MDD-W	125	4.744	1.61097	1	3	3	4	4	5	5	5	6	7	9
Men	Ethiopia, Koraro	PDQS-like Metric	125	22.168	3.5554	15	17	19	21	21	22	24	24	25	26	31
Men	Ghana, Bonsaaso	AHEI-2010	140	69.8966	6.44947	43.7235	62.5209	65.1126	66.8833	68.7541	70.3948	71.8474	72.6071	75.4656	78.2407	84.4604
Men	Ghana, Bonsaaso	GDQS	140	22.4482	4.22528	12	17	18	20.0822	21.15	22	23.25	24.1643	26.25	28	32.5	2	73	65
Men	Ghana, Bonsaaso	GDQS-	140	9.28571	1.33727	5	7.9	8	9	9	10	10	10	10	11	12
Men	Ghana, Bonsaaso	GDQS+	140	13.1625	4.64688	2	8	9	10	12	13	14	15	17.3	19.55	23.5
Men	Ghana, Bonsaaso	MDD-W	140	5.73571	1.75725	1	3.9	4	5	5	6	6	7	7	8	10
Men	Ghana, Bonsaaso	PDQS-like Metric	140	22.5286	2.80658	16	19	20	21	22	22	23	23	25	26.1	30
Men	Kenya, Dertu	AHEI-2010	42	59.599	6.9577	46.9259	49.8309	53.5376	57.5437	58.7587	59.1231	61.2212	63.2158	66.8551	68.0882	72.2034
Men	Kenya, Dertu	GDQS	42	18.0119	2.20514	14	15	16	17.1663	18	18	18.7	19	20	20.925	23	2	39	1
Men	Kenya, Dertu	GDQS-	42	12.8095	1.34777	11	11	11.2	12	12	13	13	14	14	14	16
Men	Kenya, Dertu	GDQS+	42	5.20238	2.05209	0	2	4	4.25	5	6	6	6	7	7.9	9
Men	Kenya, Dertu	MDD-W	42	3.61905	1.08093	2	2	3	3	3	4	4	4	5	5	6
Men	Kenya, Dertu	PDQS-like Metric	42	16.2381	1.7223	13	14	15	16	16	16	17	17	18	18	20
Men	Kenya, Sauri	AHEI-2010	98	77.7416	8.08368	52.1433	66.7415	72.2601	75.759	77.4566	78.8645	81.1256	82.2132	84.2603	86.1024	90.353
Men	Kenya, Sauri	GDQS	98	25.4235	3.62843	15.5	21.25	22.35	24.0825	24.45	25.5	26.8	27.25	28.5	29.75	34	NA	23	75
Men	Kenya, Sauri	GDQS-	98	9.17347	1.50618	5	7	8	9	9	9	10	10	10	11	12
Men	Kenya, Sauri	GDQS+	98	16.25	3.74923	5	12.025	13.5	14.75	15.25	16.25	17.5	18.25	19.15	20.9	25
Men	Kenya, Sauri	MDD-W	98	7.7449	1.22105	2	6	7	8	8	8	8	8	9	9	10
Men	Kenya, Sauri	PDQS-like Metric	98	24.602	3.03498	15	20.7	22.4	24	24	25	25.2	26	27	28	33
Men	Malawi, Mwandama	AHEI-2010	96	63.8212	6.46484	52.8112	56.9539	58.6033	60.0246	61.0388	62.487	64.7168	65.8001	68.3488	72.823	80.9455
Men	Malawi, Mwandama	GDQS	96	20.0911	4.03914	13.5	15.125	16.5	18.25	18.75	19.75	20.75	21.75	23	24.875	32.25	9	67	20
Men	Malawi, Mwandama	GDQS-	96	9.04167	1.60864	6	7	7	8	9	9	9	10	11	11	13
Men	Malawi, Mwandama	GDQS+	96	11.0495	4.84328	2.25	5.125	6.5	8	9.25	10.75	12.5	13.1635	15	17.5	24.25
Men	Malawi, Mwandama	MDD-W	96	6.23958	1.41231	3	4	5	6	6	6	7	7	7	8	9
Men	Malawi, Mwandama	PDQS-like Metric	96	22.1979	3.03877	17	18	20	21	21	22	22	23	24	26	32
Men	Mali, Tiby	AHEI-2010	151	72.5413	6.94656	54.8879	63.9717	65.9744	68.8866	70.4734	72.8449	74.4251	75.3623	78.1813	80.5662	93.2483
Men	Mali, Tiby	GDQS	151	25.0381	4.34355	15.25	20.25	21.25	23.2488	23.5	24.75	25.5	27.25	29.25	30.75	35.75	NA	48	103
Men	Mali, Tiby	GDQS-	151	12.2781	1.21742	9	11	11	12	12	12	13	13	13	14	15
Men	Mali, Tiby	GDQS+	151	12.7599	4.26301	3.25	7.25	9	10.75	11.25	12.5	14.25	15.25	16.25	18.5	22.25
Men	Mali, Tiby	MDD-W	151	6.99338	1.54271	3	5	6	6	7	7	7	8	9	9	10
Men	Mali, Tiby	PDQS-like Metric	151	23.1192	3.23095	16	19	20	21	22	23	24	24.99	26	28	31
Men	Nigeria, Ikaram	AHEI-2010	166	72.7231	6.45812	55.6866	64.5585	67.1133	69.8745	71.5617	72.9663	74.4889	75.294	77.9818	81.4075	89.0752
Men	Nigeria, Ikaram	GDQS	166	20.631	4.12813	12.25	15.625	17.25	18.4986	19.25	20.25	21.25	22.25	24.25	25.875	33.25	12	102	52
Men	Nigeria, Ikaram	GDQS-	166	8.16265	1.52675	5	7	7	7.9945	8	8	8	9	9	10	13
Men	Nigeria, Ikaram	GDQS+	166	12.4684	4.27007	3.25	7.25	9.25	10.25	11.25	12.25	13.25	13.5	16.25	18.5	26.25
Men	Nigeria, Ikaram	MDD-W	166	6.56627	1.50307	2	5	5	6	6	7	7	7	8	8	10
Men	Nigeria, Ikaram	PDQS-like Metric	166	21.4639	3.18451	14	17	19	20	21	21	22	23	24	26	30
Men	Nigeria, Pampaida	AHEI-2010	160	77.6063	7.54806	58.0559	68.5663	71.3798	74.1717	75.2089	77.5029	78.7992	79.7389	83.2629	88.5335	96.7618
Men	Nigeria, Pampaida	GDQS	160	26.725	3.06984	17.5	22.7	24.25	25.5	26	26.75	27.75	28.25	29.5	30.275	33	NA	20	140
Men	Nigeria, Pampaida	GDQS-	160	10.1	1.56695	6	8	9	10	10	10	10	11	11	12	13
Men	Nigeria, Pampaida	GDQS+	160	16.625	3.4795	7	12	13.75	15.25	15.75	16.75	17.75	18.25	19.5	21.275	25.25
Men	Nigeria, Pampaida	MDD-W	160	7.98125	1.2361	4	6	7	8	8	8	9	9	9	9	10
Men	Nigeria, Pampaida	PDQS-like Metric	160	23.55	2.71914	16	20	21	22	23	23.5	24	25	26	27	32
Men	Rwanda, Mayange	AHEI-2010	141	67.9881	8.16183	49.9104	58.2969	61.0653	64.0775	64.9655	67.3324	68.7724	70.2347	74.4805	79.7631	88.1586
Men	Rwanda, Mayange	GDQS	141	21.7305	3.50345	11.25	17	19	20.4155	21.25	22	22.5	23.25	24.75	26.25	30.25	5	82	54
Men	Rwanda, Mayange	GDQS-	141	10.5816	1.60426	7	8	9	10	10	11	11	11	12	12	15
Men	Rwanda, Mayange	GDQS+	141	11.1489	3.66157	2.25	6.75	8.25	10	10.5	11.25	12	12.5	14	15.25	21.75
Men	Rwanda, Mayange	MDD-W	141	5.77305	1.64477	1	4	5	5	6	6	6	6.324	7	8	9
Men	Rwanda, Mayange	PDQS-like Metric	141	22.461	3.27658	13	19	20	21	22	22	23	24	25	26	32
Men	Senegal, Potou	AHEI-2010	153	86.4987	6.81425	71.2618	78.049	80.8345	82.907	83.6437	85.6122	87.9904	89.8931	93.3178	95.6471	101.422
Men	Senegal, Potou	GDQS	153	23.9412	4.84112	11.5	18.05	19.35	21.5	22.25	23.5	24.8	25.75	28.25	30.5	37	2	67	84
Men	Senegal, Potou	GDQS-	153	11.1307	1.16242	8	10	10	11	11	11	11.2	12	12	12	14
Men	Senegal, Potou	GDQS+	153	12.8105	4.86081	0.5	7.25	8.25	10.25	11	12.25	13.3	14.75	17.75	19.75	25
Men	Senegal, Potou	MDD-W	153	7.33987	1.24162	3	6	6	7	7	8	8	8	8	9	10
Men	Senegal, Potou	PDQS-like Metric	153	25.7516	3.6926	17	21	23	24	24	25	27	27	29	31	35
Men	Tanzania, Mbola	AHEI-2010	157	68.5847	7.55197	52.6833	58.5355	61.9795	64.9798	67.103	68.9833	70.4454	71.8031	74.4546	78.3703	89.0676
Men	Tanzania, Mbola	GDQS	157	22.4204	3.62418	11	18.25	19.5	21.25	21.75	22.25	23	23.5	25.25	26.6	32.5	4	88	65
Men	Tanzania, Mbola	GDQS-	157	10.9172	1.4095	7	9	10	10.9948	11	11	11	12	12	12	14
Men	Tanzania, Mbola	GDQS+	157	11.5032	3.60466	0	7	8.55	10.25	10.75	11.5	12.5	13	14.45	16.1	20
Men	Tanzania, Mbola	MDD-W	157	6.36943	1.42903	2	5	5	6	6	6	7	7	8	8	9
Men	Tanzania, Mbola	PDQS-like Metric	157	23.8471	3.44586	15	19	21	22	23	24	25	25	26	28	33
Men	Total	AHEI-2010	1547	71.9609	8.90213	43.9825	61.1084	64.3234	67.6428	69.1609	71.5943	73.7399	75.4044	79.4847	83.964	99.2855
Men	Total	GDQS	1547	22.5991	4.42781	11	17	18.75	20.25	21.25	22.25	23.5	24.3909	26.5	28.85	37	42	805	700
Men	Total	GDQS-	1547	10.4544	1.98108	5	8	9	10	10	11	11	11	12	13	16
Men	Total	GDQS+	1547	12.1446	4.7414	0	6.25	8	9.75	10.5	12	13.25	14	16.25	18.5	26.25
Men	Total	MDD-W	1547	6.39948	1.79858	1	4	5	6	6	7	7	7	8	9	10
Men	Total	PDQS-like Metric	1547	22.7802	3.58858	13	18	20	21	22	23	24	24	26	27	35
Men	Uganda, Ruhiira	AHEI-2010	118	63.4104	6.64713	43.1395	55.4506	57.6597	60.516	61.2631	63.3808	65.0389	66.2163	69.4999	72.1786	80.7657
Men	Uganda, Ruhiira	GDQS	118	19.9237	2.57816	12.5	17	18	19	19.25	19.875	20.3	20.75	22	23.075	27.5	2	102	14
Men	Uganda, Ruhiira	GDQS-	118	10.4915	1.62115	5	8	9	10	10	11	11	11	12	12	14
Men	Uganda, Ruhiira	GDQS+	118	9.4322	2.61788	4	6.5	7.5	8	8.25	9.125	10	10.25	11.4	12.75	19.5
Men	Uganda, Ruhiira	MDD-W	118	5.37288	1.55138	2	3	4	5	5	5	6	6	7	7	9
Men	Uganda, Ruhiira	PDQS-like Metric	118	20.5	2.52085	13	17.7	18.4	20	20	21	21	22	22	23.3	27
Men + Women	Ethiopia, Koraro	AHEI-2010	440	70.366	6.23	52.79	62.621	65.38	67.67	68.47	69.93	71.52	72.87	75.77	78.88	88.38
Men + Women	Ethiopia, Koraro	GDQS	440	19.7523	2.99971	12	15.975	17.25	18.5	19	19.75	20.25	20.75	22	23.75	32	20	361	59
Men + Women	Ethiopia, Koraro	GDQS-	440	12.5182	1.15126	9	11	12	12	12	12	13	13	13	14	16
Men + Women	Ethiopia, Koraro	GDQS+	440	7.23409	2.8849	2	3.975	4.75	6.25	6.5	7	7.75	8	9.5	11	19
Men + Women	Ethiopia, Koraro	MDD-W	440	4.79091	1.49925	1	3	3	4	4	5	5	5	6	7	9
Men + Women	Ethiopia, Koraro	PDQS-like Metric	440	20.7159	3.58035	12	16	18	19	19	20	21	22	24	26	32
Men + Women	Ghana, Bonsaaso	AHEI-2010	292	70.3354	6.44577	43.7408	62.6696	65.4473	67.6267	69.1572	70.4249	72.1878	73.2001	75.7256	78.3095	89.8339
Men + Women	Ghana, Bonsaaso	GDQS	292	22.4041	4.11505	12	17	18.05	20.25	21.5	22.125	23.25	24	26.25	28	32.75	5	148	139
Men + Women	Ghana, Bonsaaso	GDQS-	292	9.25	1.36821	5	7	8	9	9	9	10	10	10	11	13
Men + Women	Ghana, Bonsaaso	GDQS+	292	13.1541	4.52387	2	7.775	9	11	12	13	14.25	15	17.25	19.25	23.5
Men + Women	Ghana, Bonsaaso	MDD-W	292	5.74658	1.75985	1	4	4	5	5	6	6	7	7	8	10
Men + Women	Ghana, Bonsaaso	PDQS-like Metric	292	22.5582	2.80403	16	19	20	21	22	22	23	24	25	26	30
Men + Women	Kenya, Dertu	AHEI-2010	103	60.3752	7.21249	42.157	50.3521	55.4092	57.6219	59.0081	59.8897	61.9329	63.0673	67.3084	70.0928	77.3229
Men + Women	Kenya, Dertu	GDQS	103	17.9612	2.49454	13	15	16	17	17.25	18	18.6	19	20.25	21	23	9	92	2
Men + Women	Kenya, Dertu	GDQS-	103	12.6699	1.34593	9	11	12	12	12	13	13	13	14	14	16
Men + Women	Kenya, Dertu	GDQS+	103	5.29126	2.39513	0	2	3	4	5	6	6	6.25	8	8	11
Men + Women	Kenya, Dertu	MDD-W	103	3.71845	1.09739	2	2	3	3	3	4	4	4	5	5	6
Men + Women	Kenya, Dertu	PDQS-like Metric	103	16.1748	2.14397	11	13	14	15	16	16	17	17	18	19	22
Men + Women	Kenya, Sauri	AHEI-2010	359	77.257	7.14686	51.3269	67.9379	71.6448	74.2516	76.1302	78.0283	79.6526	80.9091	83.47	85.693	95.6443
Men + Women	Kenya, Sauri	GDQS	359	24.8308	3.74321	13	20	21.65	23.25	24	24.75	25.75	26.75	28.1	29.75	34	2	103	254
Men + Women	Kenya, Sauri	GDQS-	359	9.26184	1.53487	3	7.8	8	9	9	9	10	10	10	11	13
Men + Women	Kenya, Sauri	GDQS+	359	15.5689	4.02132	3	10.25	12.5	13.75	14.75	15.75	16.5	17.25	19	21	25
Men + Women	Kenya, Sauri	MDD-W	359	7.70474	1.18263	2	6	7	7	8	8	8	8	9	9	10
Men + Women	Kenya, Sauri	PDQS-like Metric	359	24.5292	3.10048	15	20	22	23	24	25	25	26	27	28.2	34
Men + Women	Malawi, Mwandama	AHEI-2010	316	65.0319	6.80832	49.8873	57.2575	59.426	61.5822	62.9763	64.5217	66.0416	66.9823	69.4268	74.1425	92.8511
Men + Women	Malawi, Mwandama	GDQS	316	20.1614	3.91943	10.75	15.625	17	18.2474	18.75	19.625	20.75	21.5	23	25.375	32.25	23	222	71
Men + Women	Malawi, Mwandama	GDQS-	316	8.6962	1.57846	4	7	7	8	8	9	9	9	10	11	13
Men + Women	Malawi, Mwandama	GDQS+	316	11.4652	4.58218	2.75	5.875	7.5	8.75	9.5	10.875	12	12.75	15.75	18	24.25
Men + Women	Malawi, Mwandama	MDD-W	316	6.24051	1.42731	2	4	5	6	6	6	7	7	7	8	10
Men + Women	Malawi, Mwandama	PDQS-like Metric	316	22.3291	3.22184	15	18	20	21	21	22	23	23	25	27	34
Men + Women	Mali, Tiby	AHEI-2010	283	72.6744	7.19227	52.1723	63.837	66.2472	69.1182	70.5829	72.7216	74.6702	75.8905	78.538	81.8956	94.2634
Men + Women	Mali, Tiby	GDQS	283	25.1493	4.26593	15.25	20.25	21.5	23.25	23.7	24.5	25.75	26.9953	29.25	30.75	35.75	NA	88	195
Men + Women	Mali, Tiby	GDQS-	283	12.2933	1.24151	9	11	11	12	12	12	13	13	13	14	15
Men + Women	Mali, Tiby	GDQS+	283	12.856	4.15729	3.25	7.5	9.25	10.75	11.25	12.25	13.8	15.25	16.5	18.5	22.5
Men + Women	Mali, Tiby	MDD-W	283	6.99647	1.53793	2	5	6	6	7	7	7	8	8	9	10
Men + Women	Mali, Tiby	PDQS-like Metric	283	23.1979	3.17287	16	19	20	21	22	23	24	25	26	28	31
Men + Women	Nigeria, Ikaram	AHEI-2010	337	72.5445	6.42937	47.6683	64.7918	67.4163	70.1725	71.1676	72.4202	74.0293	75.1344	77.8355	80.9435	90.5541
Men + Women	Nigeria, Ikaram	GDQS	337	20.6632	4.19818	11.25	15.4	17.25	18.25	19.25	20.25	21.25	22.25	24.25	26.5	33.5	25	213	99
Men + Women	Nigeria, Ikaram	GDQS-	337	8.18101	1.45974	5	7	7	8	8	8	8	9	9	10	14
Men + Women	Nigeria, Ikaram	GDQS+	337	12.4822	4.4477	1.5	7	9	10.25	11.1	12.25	13.25	14	16.2	18.7	26.25
Men + Women	Nigeria, Ikaram	MDD-W	337	6.53709	1.54283	2	4.6	5	6	6	7	7	7	8	8	10
Men + Women	Nigeria, Ikaram	PDQS-like Metric	337	21.4095	3.17425	14	17	19	20	20.4	21	22	22.9776	24	26	31
Men + Women	Nigeria, Pampaida	AHEI-2010	327	76.9769	6.93044	57.8682	68.6596	71.3045	73.6381	74.5841	76.0432	78.0306	79.206	82.6321	87.3461	97.8976
Men + Women	Nigeria, Pampaida	GDQS	327	26.3356	3.40723	17.25	22	23.55	25.1639	25.5	26.25	27.25	28	29.5	30.5	36	NA	50	277
Men + Women	Nigeria, Pampaida	GDQS-	327	10.0642	1.57594	6	8	9	9	10	10	10	11	11	12	14
Men + Women	Nigeria, Pampaida	GDQS+	327	16.2714	3.86023	6	11	13.25	14.5	15.5	16.5	17.5	18.25	19.5	21.25	27
Men + Women	Nigeria, Pampaida	MDD-W	327	7.84709	1.44464	2	6	7	7	8	8	9	9	9	9	10
Men + Women	Nigeria, Pampaida	PDQS-like Metric	327	23.2722	2.80708	16	20	21	22	22	23	24	24	26	27	32
Men + Women	Rwanda, Mayange	AHEI-2010	282	68.6985	7.61956	50.1232	59.1612	62.2435	64.6089	66.5816	68.5678	70.4306	71.7839	75.0612	79.1749	91.9916
Men + Women	Rwanda, Mayange	GDQS	282	21.9397	3.4066	11.25	17.5	19.25	20.5	21.25	22	22.5	23.3286	24.95	26.25	30.25	5	169	108
Men + Women	Rwanda, Mayange	GDQS-	282	10.5426	1.54872	7	9	9	10	10	11	11	11	12	12	15
Men + Women	Rwanda, Mayange	GDQS+	282	11.3972	3.56935	2.25	7.025	8.5	10.25	10.5	11.375	12.25	12.75	14.25	15.725	21.75
Men + Women	Rwanda, Mayange	MDD-W	282	5.83688	1.58338	1	4	5	5	5	6	6	7	7	8	9
Men + Women	Rwanda, Mayange	PDQS-like Metric	282	22.6064	3.14043	13	19	20	21	22	23	23	24	25	26	33
Men + Women	Senegal, Potou	AHEI-2010	358	86.5976	6.71315	71.2996	78.1072	80.8142	83.1031	83.9862	85.9596	88.3492	89.7411	92.8971	95.5637	103.578
Men + Women	Senegal, Potou	GDQS	358	24.3554	4.41254	11.5	19	20.5	22.497	23	23.75	25	25.75	28.05	30.75	37	2	139	217
Men + Women	Senegal, Potou	GDQS-	358	11.1983	1.19161	8	10	10	11	11	11	12	12	12	13	14
Men + Women	Senegal, Potou	GDQS+	358	13.1571	4.48725	0.5	8	9.25	10.75	11.5	12.5	13.5	14.75	17.5	19.75	26.75
Men + Women	Senegal, Potou	MDD-W	358	7.42737	1.14937	3	6	7	7	7	8	8	8	8	9	10
Men + Women	Senegal, Potou	PDQS-like Metric	358	25.9693	3.4506	16	22	23	24	25	26	27	27	29	31	35
Men + Women	Tanzania, Mbola	AHEI-2010	313	69.104	7.19719	51.9709	59.0847	63.1919	66.3754	67.5878	69.1436	70.9358	72.0092	74.6183	78.9824	88.8432
Men + Women	Tanzania, Mbola	GDQS	313	23.0208	3.50914	11	18.75	20.25	21.5	22.25	23	24	24.5	26	27.25	32.5	4	152	157
Men + Women	Tanzania, Mbola	GDQS-	313	10.9553	1.436	6	9	10	11	11	11	11	12	12	13	14
Men + Women	Tanzania, Mbola	GDQS+	313	12.0655	3.43869	0	8	9.25	10.5	11.25	12.25	13	13.5	15.25	16.5	21.75
Men + Women	Tanzania, Mbola	MDD-W	313	6.54633	1.37465	2	5	5.4	6	6	7	7	7	8	8	9
Men + Women	Tanzania, Mbola	PDQS-like Metric	313	24.3898	3.58703	15	20	21	23	23	24	25	26	28	29	35
Men + Women	Uganda, Ruhiira	AHEI-2010	288	65.1578	6.74882	43.2223	56.3131	59.775	61.7097	62.8392	64.8335	67.3873	68.7424	71.1283	73.6911	83.478
Men + Women	Uganda, Ruhiira	GDQS	288	20.6467	3.09482	10.5	17	18.25	19.25	19.75	20.5	21.5	22	23	24.825	28.75	9	217	62
Men + Women	Uganda, Ruhiira	GDQS-	288	10.4097	1.69612	4	8	9	10	10	11	11	11	12	12	14
Men + Women	Uganda, Ruhiira	GDQS+	288	10.237	3.05304	2.75	6.925	8	8.41427	9	10.25	10.75	11.25	12.5	14.25	19.5
Men + Women	Uganda, Ruhiira	MDD-W	288	5.62847	1.59184	2	4	4	5	5	6	6	6	7	8	9
Men + Women	Uganda, Ruhiira	PDQS-like Metric	288	21.3924	2.66652	13	18	19	20	21	21	22	22	23	25	29
Women	Ethiopia, Koraro	AHEI-2010	214	70.8748	6.15725	52.881	62.9132	66.0928	67.7976	69.12	71.1386	72.5753	73.5902	76.2077	78.7661	88.2202
Women	Ethiopia, Koraro	GDQS	214	19.861	2.94884	12	16	17.5	19	19.5	20	20.5	20.75	21.75	23.175	31	7	181	26
Women	Ethiopia, Koraro	GDQS-	214	12.5093	1.15771	10	11	12	12	12	12	13	13	13	14	16
Women	Ethiopia, Koraro	GDQS+	214	7.35164	2.84733	2	4	5	6.25	6.5	7	7.75	8	9.6	11	18
Women	Ethiopia, Koraro	MDD-W	214	4.74766	1.46376	2	3	3	4	4	5	5	5	6	7	8
Women	Ethiopia, Koraro	PDQS-like Metric	214	20.8832	3.69499	12	16.3	18	19	19	20	22	23	24	26	32
Women	Ghana, Bonsaaso	AHEI-2010	109	71.1755	6.65926	44.1725	63.4289	66.3284	68.6267	69.7164	71.3508	73.8406	74.7512	76.8357	78.9434	82.8698
Women	Ghana, Bonsaaso	GDQS	109	22.5596	4.15859	14	17	18.15	21	22	23	24	24.25	26.55	28.25	32.75	2	51	56
Women	Ghana, Bonsaaso	GDQS-	109	9.14679	1.39328	5	7	8	9	9	9	9.8	10	10	11	12
Women	Ghana, Bonsaaso	GDQS+	109	13.4128	4.54331	5	7.25	9	11.2491	12.6	13.5	14.85	15.25	18.1	19.25	22.75
Women	Ghana, Bonsaaso	MDD-W	109	5.87156	1.78004	1	4	4	5	5	6	6	7	8	8	9
Women	Ghana, Bonsaaso	PDQS-like Metric	109	22.7431	2.93574	16	19	20	22	22	23	23	24	25	26	30
Women	Kenya, Dertu	AHEI-2010	47	60.5855	7.51836	41.914	50.5447	55.2424	58.5276	59.2056	61.9934	63.6709	64.1606	66.5958	69.1362	73.2141
Women	Kenya, Dertu	GDQS	47	17.8989	2.8022	13	14.15	15	17	17	18	18.8	19.1659	21	21.55	23	6	40	1
Women	Kenya, Dertu	GDQS-	47	12.3191	1.33687	9	10.6	11.2	12	12	12	13	13	13	14	15
Women	Kenya, Dertu	GDQS+	47	5.57979	2.69415	0	2	3	4	5	6	7	7.6636	8	8.25	11
Women	Kenya, Dertu	MDD-W	47	3.80851	1.0558	2	3	3	3	3	4	4	4	5	5	6
Women	Kenya, Dertu	PDQS-like Metric	47	16.0638	2.48827	11	13	14	15	15.4	16	17	17	18	19	22
Women	Kenya, Sauri	AHEI-2010	224	77.0829	7.95417	48.4604	65.5201	70.3774	73.8488	76.2247	78.4594	80.3139	81.2819	83.6584	86.1996	95.8267
Women	Kenya, Sauri	GDQS	224	24.8516	3.71588	14.25	20.25	21.5	23.25	23.75	24.75	25.75	26.6629	28.25	29.75	32.75	1	63	160
Women	Kenya, Sauri	GDQS-	224	9.23661	1.56827	3	7.3	8	9	9	9	10	10	10	11	13
Women	Kenya, Sauri	GDQS+	224	15.615	4.04313	5.25	10.25	12.25	13.75	14.75	15.75	16.7	17.4129	19.35	21	25
Women	Kenya, Sauri	MDD-W	224	7.79464	1.13358	4	6	7	7	8	8	8	8	9	9	10
Women	Kenya, Sauri	PDQS-like Metric	224	24.5446	3.12917	17	20.3	22	23	24	25	25	26	27	28.7	34
Women	Malawi, Mwandama	AHEI-2010	153	65.2021	7.15389	46.7321	56.1139	59.8247	62.1682	63.3067	64.6916	66.4565	67.2963	70.7458	73.9963	88.8394
Women	Malawi, Mwandama	GDQS	153	20.1536	4.01028	10.75	15.5	17	18.1654	18.7	19.5	20.75	21.1616	23.75	25.95	31.25	12	105	36
Women	Malawi, Mwandama	GDQS-	153	8.56863	1.53368	5	7	7	8	8	9	9	9	10	11	13
Women	Malawi, Mwandama	GDQS+	153	11.585	4.57343	2.75	6.5	7.5	9	9.75	10.75	12	12.75	15.75	18.25	23.75
Women	Malawi, Mwandama	MDD-W	153	6.13725	1.45122	2	4	5	6	6	6	7	7	7	8	10
Women	Malawi, Mwandama	PDQS-like Metric	153	22.3464	3.40147	15	18	20	21	21	22	23	24	25	27	34
Women	Mali, Tiby	AHEI-2010	101	73.6879	6.54124	57.4587	64.0888	68.0549	71.4518	72.2063	73.7132	75.8803	76.7317	80.0893	82.1705	87.6478
Women	Mali, Tiby	GDQS	101	25.2624	3.97922	16.25	20.25	22.25	23.3325	23.75	24.5	25.5	26	29.25	30.75	33.75	NA	29	72
Women	Mali, Tiby	GDQS-	101	12.3366	1.21883	9	11	11	12	12	12	13	13	13	14	14
Women	Mali, Tiby	GDQS+	101	12.9257	3.82533	4.25	9.25	9.5	11.25	11.25	12.25	13.25	14	16.25	18.25	22.5
Women	Mali, Tiby	MDD-W	101	7.0099	1.51324	3	5	6	7	7	7	7	8	8	9	10
Women	Mali, Tiby	PDQS-like Metric	101	23.2475	3.01133	18	20	21	21	22	23	24	25	26	27	30
Women	Nigeria, Ikaram	AHEI-2010	150	72.196	6.51191	48.4254	64.718	67.716	69.4896	70.7212	72.2096	73.9606	74.8384	77.6275	79.5456	87.6548
Women	Nigeria, Ikaram	GDQS	150	20.5033	4.23502	11.25	15.25	16.65	18.25	19.25	20.25	21.25	22.25	24.05	26.3	33.5	12	100	38
Women	Nigeria, Ikaram	GDQS-	150	8.22667	1.42907	5	7	7	8	8	8	8	9	9	10	14
Women	Nigeria, Ikaram	GDQS+	150	12.2767	4.61097	1.5	6.25	8.25	10.25	10.7	12.25	13.25	14.25	15.25	18.325	25.5
Women	Nigeria, Ikaram	MDD-W	150	6.44	1.61984	2	4	5	6	6	7	7	7	8	8	10
Women	Nigeria, Ikaram	PDQS-like Metric	150	21.2133	3.02026	15	17	19	20	20	21	22	22	24	25.1	31
Women	Nigeria, Pampaida	AHEI-2010	138	77.1653	6.15809	63.4757	70.3722	72.0912	74.2358	74.7475	75.6989	77.2229	78.9927	82.2167	85.4947	97.7281
Women	Nigeria, Pampaida	GDQS	138	26.2699	3.55895	18	21.775	23.25	24.5	25.5	26	27.05	28.0811	29.75	31	33.75	NA	21	117
Women	Nigeria, Pampaida	GDQS-	138	10.058	1.54621	7	8	9	9	9	10	10	11	11	12	14
Women	Nigeria, Pampaida	GDQS+	138	16.212	4.05132	6.25	11.25	13.25	14.5	15.2	16	17.25	18.25	19.75	21.5	25.75
Women	Nigeria, Pampaida	MDD-W	138	7.94203	1.50313	2	6	7	7	8	8	9	9	9	9	10
Women	Nigeria, Pampaida	PDQS-like Metric	138	23.2536	2.78961	17	20	21	22	22	23	24	24	26	27	31
Women	Rwanda, Mayange	AHEI-2010	121	69.4448	7.5107	53.2693	60.7427	63.201	65.9962	67.2644	68.7267	70.9133	72.2704	75.0554	79.5088	94.5405
Women	Rwanda, Mayange	GDQS	121	21.9256	3.34845	14.25	18	19.25	20.25	21.25	22	22.5	23	24.75	25.75	30	1	78	42
Women	Rwanda, Mayange	GDQS-	121	10.6198	1.49028	7	9	9	10	10	11	11	11	12	13	14
Women	Rwanda, Mayange	GDQS+	121	11.3058	3.45785	4.25	7.25	8.75	10.25	10.25	11.25	12	12.498	14.25	16	19.75
Women	Rwanda, Mayange	MDD-W	121	5.68595	1.47215	2	4	4	5	5	6	6	6	7	8	8
Women	Rwanda, Mayange	PDQS-like Metric	121	22.6777	3.1284	14	19	20	21	22	23	23	24	25	26	33
Women	Senegal, Potou	AHEI-2010	136	87.1444	6.21575	71.8383	79.0101	81.1785	84.4516	85.7176	87.3594	88.9253	89.6544	92.0296	94.6593	103.541
Women	Senegal, Potou	GDQS	136	24.6581	3.67295	17.25	19.875	21.5	22.9989	23.5	24.25	25	25.75	27.5	30.125	33.75	NA	45	91
Women	Senegal, Potou	GDQS-	136	11.2721	1.26764	9	10	10	11	11	11	12	12	12	13	14
Women	Senegal, Potou	GDQS+	136	13.386	3.84598	6	8.625	10.25	11.4989	11.75	12.625	13.75	14.7477	16.25	18.75	23
Women	Senegal, Potou	MDD-W	136	7.44853	0.972358	5	6	7	7	7	8	8	8	8	8.5	10
Women	Senegal, Potou	PDQS-like Metric	136	26.2279	3.07431	16	23	24	25	25	26	27	27	28	30	34
Women	Tanzania, Mbola	AHEI-2010	119	68.9749	7.26482	51.8226	59.8748	62.739	66.316	67.1076	68.7571	70.6882	71.7198	74.0046	78.6462	86.3352
Women	Tanzania, Mbola	GDQS	119	23.4748	3.35716	15.25	19.25	20.25	22.25	22.75	23.5	24.25	25.25	26.25	28.05	31.25	NA	49	70
Women	Tanzania, Mbola	GDQS-	119	11.0504	1.37686	8	9	10	11	11	11	11.8	12	12	13	14
Women	Tanzania, Mbola	GDQS+	119	12.4244	3.19536	4	8.2	9.5	11.0823	11.8	12.5	13.25	14.25	15.5	16.5	19.25
Women	Tanzania, Mbola	MDD-W	119	6.62185	1.37157	2	5	6	6	6.2	7	7	7	8	8	9
Women	Tanzania, Mbola	PDQS-like Metric	119	24.6975	3.72703	15	20	21	23	23.2	24	26	27	28	29.2	33
Women	Total	AHEI-2010	1624	72.574	8.6028	42.1051	62.145	65.4918	68.6788	70.3151	72.346	74.2373	75.8076	79.9095	84.003	100.222
Women	Total	GDQS	1624	22.5383	4.33012	10.5	17	19	20.5	21.25	22.25	23.5	24.25	26.25	28.5	33.75	47	835	742
Women	Total	GDQS-	1624	10.3362	2.0273	3	8	9	9	10	10	11	11	12	13	16
Women	Total	GDQS+	1624	12.2021	4.75256	0	6.25	8	9.75	10.5	12	13.25	14.25	16.5	18.75	25.75
Women	Total	MDD-W	1624	6.41933	1.81005	1	4	5	6	6	7	7	7	8	9	10
Women	Total	PDQS-like Metric	1624	22.8214	3.71938	11	18	20	21	22	23	24	24	26	28	34
Women	Uganda, Ruhiira	AHEI-2010	112	66.6242	6.71268	40.4178	58.3815	61.0287	63.5756	64.8347	67.3296	69.1024	69.6889	72.2414	74.0168	82.3541
Women	Uganda, Ruhiira	GDQS	112	20.9754	3.5484	10.5	16.5	18.05	19.7491	20.25	21.125	21.9	22.4981	23.7	25.7	28.75	6	73	33
Women	Uganda, Ruhiira	GDQS-	112	10.2857	1.72124	4	8	9	10	10	11	11	11	12	12	14
Women	Uganda, Ruhiira	GDQS+	112	10.6897	3.39834	2.75	6.775	8	8.74907	9.6	10.5	11.25	12	13.75	15.2	18.5
Women	Uganda, Ruhiira	MDD-W	112	5.76786	1.6925	2	4	4	5	5	6	6	6	7	8	9
Women	Uganda, Ruhiira	PDQS-like Metric	112	21.9018	2.66428	15	19	20	21	21	22	22	23	24	25	29

## Sheet: Supplemental table 5
Supplemental table 5: Spearman correlations between the mean number of foods listed in wave 1 and wave 2 FFQs for each village vs. mean metric scores (pooling men and women)
Footnote: Survey wave 2 data were unavailable from Dertu, Kenya.
Village	Number of Foods in FFQ			Mean Metric Scores by Village (Pooling Men + Women)
	Wave 1 FFQ	Wave 2 FFQ	Mean of Waves 1 and 2	GDQS	GDQS+	GDQS-	PDQS	MDD-W	AHEI-2010
Ethiopia, Koraro	103	98	100.5	19.7523	7.23409	12.5182	20.7159	4.79091	70.366
Ghana, Bonsaaso	132	127	129.5	22.4041	13.1541	9.25	22.5582	5.74658	70.3354
Kenya, Dertu	92		92	17.9612	5.29126	12.6699	16.1748	3.71845	60.3752
Kenya, Sauri	121	122	121.5	24.8308	15.5689	9.26184	24.5292	7.70474	77.257
Malawi, Mwandama	161	177	169	20.1614	11.4652	8.6962	22.3291	6.24051	65.0319
Mali, Tiby	132	133	132.5	25.1493	12.856	12.2933	23.1979	6.99647	72.6744
Nigeria, Ikaram	137	150	143.5	20.6632	12.4822	8.18101	21.4095	6.53709	72.5445
Nigeria, Pampaida	138	138	138	26.3356	16.2714	10.0642	23.2722	7.84709	76.9769
Rwanda, Mayange	127	115	121	21.9397	11.3972	10.5426	22.6064	5.83688	68.6985
Senegal, Potou	159	132	145.5	24.3554	13.1571	11.1983	25.9693	7.42737	86.5976
Tanzania, Mbola	139	144	141.5	23.0208	12.0655	10.9553	24.3898	6.54633	69.104
Uganda, Ruhiira	153	158	155.5	20.6467	10.237	10.4097	21.3924	5.62847	65.1578
Spearman Correlation				0.14	0.24	-0.51	0.23	0.33	0.05
P-Correlation				0.6646	0.4433	0.0899	0.4705	0.2969	0.8799

## Sheet: Supplemental table 6
Supplemental table 6: Spearman correlations between the GDQS and energy-adjusted nutrients and clinical measurements by village
Footnote: Boldface indicates statistically significant (P<0.05) correlations. Sample sizes (in parentheses) indicate the number of participants for whom food and nutrient intake data were available (n for other outcomes is provided in Table 1). Pooled correlations for iron exclude participants from Ethiopia. Overall nutrient adequacy: energy-adjusted number of adequate nutrients (out of 8).
Outcome	All Villages Pooled		By Village (Men + Women)
	Men (n=1547)	Women (n=1624)	Ethiopia, Koraro (n=339)	Ghana, Bonsaaso (n=249)	Kenya, Dertu (n=89)	Kenya, Sauri (n=322)	Malawi, Mwandama (n=249)	Mali, Tiby (n=252)	Nigeria, Ikaram (n=316)	Nigeria, Pampaida (n=298)	Rwanda, Mayange (n=262)	Senegal, Potou (n=289)	Tanzania, Mbola (n=276)	Uganda, Ruhiira (n=230)
Calcium	-0.04	-0.02	0.11	0.01	-0.16	0.21	0.08	0.11	0.02	0.04	0.14	0.11	-0.24	0.07
Fiber	0.22	0.25	0.05	0.09	0.23	-0.06	0.18	0.02	0.28	0.12	0.12	0.16	0.28	0.31
Folate	0.13	0.24	0.2	0.27	0.2	0.01	0.29	0.44	0.36	0.1	0.25	0.29	0.14	0.41
Iron	0.02	0.02	-0.14	0.25	0.15	0.1	-0.13	-0.1	0.31	-0.18	0.16	0.16	-0.1	0.3
MUFA	0.24	0.28	0.17	0.18	0.03	-0.07	-0.13	0.15	0.3	0.26	-0.06	0.22	0.02	0.05
Protein	0.07	0.14	0.21	0.09	-0.2	0.36	-0.05	0.09	0.34	-0.21	0.21	-0.03	-0.23	0.05
PUFA	0.12	0.12	-0.05	0.18	0.28	0.23	-0.22	0.02	0.15	-0.01	-0.14	0.23	0	-0.02
SFA	0.02	0.05	0.3	0.06	-0.08	0.02	0.2	0.27	-0.27	-0.13	0.13	-0.29	0.26	-0.1
Vitamin A	0.1	0.15	0.31	0	-0.07	0.04	0.1	-0.17	-0.14	0.03	0.22	-0.2	0.35	0.13
Vitamin B12	-0.03	0.09	0.19	-0.01	-0.19	0.15	0.02	0.07	0.1	-0.17	-0.02	0	-0.27	-0.06
Zinc	-0.02	-0.11	-0.04	0.15	-0.12	0.24	-0.03	0.04	0.35	-0.21	0.21	0.11	-0.17	0.21
Overall nutrient adequacy (energy-adjusted)	0.34	0.37	0.21	0.15	-0.03	0.27	0.29	0.24	0.26	0.08	0.35	0.25	0.35	0.42
BMI	0	-0.02
MUAC	0.18	0.2
Hemoglobin	0.14	0.13

## Sheet: Supplemental table 7
Supplemental table 7: Spearman correlations between the GDQS and energy-adjusted nutrients with and without adjustment for village
Footnote: Boldface indicates statistically significant (P<0.05) correlations. Adjusted correlations are partial correlations between the GDQS and energy-adjusted nutrients controlling for village. Correlations for iron exclude participants from Ethiopia. Overall nutrient adequacy: energy-adjusted number of adequate nutrients (out of 8).
Outcome	Men (n=1547)		Women (n=1624)
	Unadjusted	Adjusted	Unadjusted	Adjusted
Calcium	-0.04	-0.022309	-0.02	-0.0384084
Fiber	0.22	0.15568	0.25	0.177754
Folate	0.13	0.117339	0.24	0.261814
Iron	0.02	-0.0668383	0.02	0.00582161
MUFA	0.24	0.0574814	0.28	0.00742359
Protein	0.07	-0.0613709	0.14	0.0183803
PUFA	0.12	-0.0397467	0.12	-0.0994495
SFA	0.02	-0.0358532	0.05	-0.0144479
Vitamin A	0.1	0.0798362	0.15	0.0684893
Vitamin B12	-0.03	-0.0470356	0.09	-0.0329411
Zinc	-0.02	-0.0514968	-0.11	-0.0251276
Overall nutrient adequacy (energy-adjusted)	0.34	0.263112	0.37	0.267614

## Sheet: Supplemental table 8
Supplemental table 8: Expanded results for associations between metrics and diet quality outcomes
Footnote: Shading indicates the statistical significance of linear trends across quintiles (blue: P<0.05).
Metric	Outcome Group	Outcome	Statistic	Sex	Subgroup	Model	n	Cases, n	Q1	95%CI		Q2	95%CI		Q3	95%CI		Q4	95%CI		Q5	95%CI		Per 1 SD	95%CI		P-trend
AHEI-2010	Anthropometry	BMI (kg/m2)	Estimated marginal mean	Men	Total	Unadjusted	360		20.5415	19.8284	21.2545	20.5155	19.7508	21.2801	20.1665	19.4375	20.8956	20.6982	20.0143	21.3821	20.7112	20.0869	21.3355	0.144689	-0.155474	0.444852	0.635158
AHEI-2010	Anthropometry	BMI (kg/m2)	Estimated marginal mean	Men	Total	Age-adjusted	360		20.5377	19.8275	21.2479	20.5182	19.7566	21.2799	20.1874	19.4609	20.9139	20.6727	19.9909	21.3544	20.7183	20.0963	21.3402	0.131658	-0.167617	0.430932	0.638181
AHEI-2010	Anthropometry	BMI (kg/m2)	Estimated marginal mean	Women	Total	Unadjusted	451		21.6029	20.8063	22.3994	21.7479	20.8168	22.679	21.826	20.9543	22.6977	21.6717	20.8625	22.4808	22.2462	21.4913	23.0011	0.221066	-0.138161	0.580293	0.346591
AHEI-2010	Anthropometry	BMI (kg/m2)	Estimated marginal mean	Women	Total	Age-adjusted	451		21.6018	20.8117	22.3918	21.7519	20.8285	22.6753	21.8332	20.9686	22.6978	21.5892	20.7847	22.3937	22.3109	21.5609	23.0609	0.223884	-0.132625	0.580394	0.324965
AHEI-2010	Anthropometry	MUAC (cm)	Estimated marginal mean	Men	Total	Unadjusted	402		23.9995	23.0367	24.9622	24.3115	23.368	25.255	24.9858	24.0296	25.942	24.8065	23.9091	25.704	25.4821	24.6382	26.326	0.569351	0.162243	0.976459	0.0187088
AHEI-2010	Anthropometry	MUAC (cm)	Estimated marginal mean	Men	Total	Age-adjusted	402		23.9523	23.0447	24.8599	24.5221	23.6308	25.4134	25.0275	24.1261	25.9289	24.6946	23.8481	25.5412	25.4164	24.6207	26.2121	0.474513	0.0890516	0.859974	0.0254541
AHEI-2010	Anthropometry	MUAC (cm)	Estimated marginal mean	Women	Total	Unadjusted	517		24.3555	23.6071	25.1039	24.6116	23.8121	25.4112	24.3995	23.5701	25.2289	24.7907	24.003	25.5784	25.6419	24.8868	26.397	0.519963	0.175714	0.864213	0.0253033
AHEI-2010	Anthropometry	MUAC (cm)	Estimated marginal mean	Women	Total	Age-adjusted	517		24.3596	23.6345	25.0848	24.6425	23.8677	25.4173	24.3764	23.5727	25.1801	24.6244	23.8591	25.3897	25.782	25.0489	26.5152	0.523183	0.189023	0.857342	0.0177733
AHEI-2010	NCD risk	BMI ≥25 kg/m2	Odds ratio	Men	Total	Unadjusted	360	24	REF	REF	REF	0.560345	0.0756758	2.98043	0.507813	0.068668	2.69594	1.41304	0.3862	5.73899	2.03125	0.646601	7.6778	1.48028	0.98823	2.24777	0.11512
AHEI-2010	NCD risk	BMI ≥25 kg/m2	Odds ratio	Men	Total	Age-adjusted	360	24	REF	REF	REF	0.56345	0.0760203	3.00144	0.515089	0.0695761	2.7393	1.39854	0.381592	5.68764	2.05239	0.652049	7.77121	1.46922	0.981142	2.22837	0.114804
AHEI-2010	NCD risk	BMI ≥25 kg/m2	Odds ratio	Women	Total	Unadjusted	451	75	REF	REF	REF	1.18462	0.489018	2.82738	1.23529	0.53332	2.86267	1.32544	0.600013	2.97571	1.65295	0.791011	3.57488	1.19173	0.934206	1.52755	0.201839
AHEI-2010	NCD risk	BMI ≥25 kg/m2	Odds ratio	Women	Total	Age-adjusted	451	75	REF	REF	REF	1.18787	0.48901	2.84341	1.24121	0.534424	2.88443	1.28135	0.577817	2.88593	1.70562	0.813405	3.70255	1.19392	0.935412	1.53146	0.193188
AHEI-2010	Nutrient adequacy	BMI <18.5 kg/m2	Odds ratio	Men	Total	Unadjusted	360	88	REF	REF	REF	0.636054	0.266176	1.46593	0.833333	0.375321	1.83005	0.96131	0.453797	2.04103	1.08974	0.538634	2.23445	1.03318	0.819055	1.30413	0.485741
AHEI-2010	Nutrient adequacy	BMI <18.5 kg/m2	Odds ratio	Men	Total	Age-adjusted	360	88	REF	REF	REF	0.630835	0.262728	1.46125	0.813365	0.364077	1.79642	0.981843	0.46108	2.09652	1.08252	0.53222	2.23082	1.0461	0.827972	1.32271	0.476886
AHEI-2010	Nutrient adequacy	BMI <18.5 kg/m2	Odds ratio	Women	Total	Unadjusted	451	65	REF	REF	REF	1.20581	0.513393	2.79777	0.83501	0.340647	1.98198	0.951499	0.417003	2.15783	1.03106	0.473804	2.26568	1.01924	0.789112	1.31974	0.845867
AHEI-2010	Nutrient adequacy	BMI <18.5 kg/m2	Odds ratio	Women	Total	Age-adjusted	451	65	REF	REF	REF	1.20312	0.509491	2.807	0.828345	0.336331	1.97587	0.995392	0.43394	2.27099	0.990554	0.452598	2.18747	1.01742	0.785753	1.32056	0.818678
AHEI-2010	Nutrient adequacy	Hemoglobin (g/dL)	Estimated marginal mean	Men	Total	Unadjusted	495		12.3513	11.9081	12.7944	12.7074	12.1942	13.2206	12.9048	12.435	13.3746	13.3236	12.8133	13.8339	13.56	13.0661	14.0539	0.492497	0.281113	0.70388	9.58437e-05
AHEI-2010	Nutrient adequacy	Hemoglobin (g/dL)	Estimated marginal mean	Men	Total	Age-adjusted	495		12.346	11.9025	12.7896	12.7063	12.1929	13.2197	12.9098	12.4396	13.38	13.3234	12.8129	13.8339	13.5622	13.068	14.0563	0.491806	0.280277	0.703334	8.9406e-05
AHEI-2010	Nutrient adequacy	Hemoglobin (g/dL)	Estimated marginal mean	Women	Total	Unadjusted	554		10.238	9.84104	10.6349	11.3125	10.8547	11.7703	11.7473	11.2726	12.222	11.5235	11.089	11.958	11.597	11.1738	12.0202	0.543282	0.359801	0.726763	1.65193e-05
AHEI-2010	Nutrient adequacy	Hemoglobin (g/dL)	Estimated marginal mean	Women	Total	Age-adjusted	554		10.253	9.85626	10.6498	11.3149	10.8578	11.772	11.7654	11.2909	12.2399	11.4839	11.0474	11.9204	11.601	11.1784	12.0236	0.534034	0.350324	0.717743	2.51814e-05
AHEI-2010	Nutrient adequacy	Anemia	Odds ratio	Men	Total	Unadjusted	495	220	REF	REF	REF	0.761567	0.436704	1.32337	0.824515	0.486083	1.39559	0.514456	0.291415	0.898608	0.443437	0.251812	0.770993	0.737458	0.613898	0.881747	0.00180662
AHEI-2010	Nutrient adequacy	Anemia	Odds ratio	Men	Total	Age-adjusted	495	220	REF	REF	REF	0.760754	0.436186	1.32209	0.82238	0.48457	1.39265	0.513776	0.290983	0.897547	0.442577	0.251246	0.769716	0.737497	0.613904	0.881825	0.00177681
AHEI-2010	Nutrient adequacy	Anemia	Odds ratio	Women	Total	Unadjusted	554	316	REF	REF	REF	0.69556	0.408076	1.18312	0.582946	0.338599	0.999276	0.717297	0.426795	1.20253	0.637597	0.382352	1.05865	0.855606	0.727411	1.00412	0.139706
AHEI-2010	Nutrient adequacy	Anemia	Odds ratio	Women	Total	Age-adjusted	554	316	REF	REF	REF	0.695732	0.408109	1.18361	0.58291	0.338575	0.999226	0.718065	0.425873	1.20771	0.637735	0.382384	1.05902	0.855305	0.726883	1.00414	0.140963
AHEI-2010	Nutrient adequacy	Low MUAC	Odds ratio	Men	Total	Unadjusted	402	192	REF	REF	REF	0.691358	0.358255	1.32435	0.500813	0.257397	0.9622	0.489835	0.256562	0.923275	0.396935	0.210219	0.738117	0.713278	0.580347	0.871453	0.00213707
AHEI-2010	Nutrient adequacy	Low MUAC	Odds ratio	Men	Total	Age-adjusted	402	192	REF	REF	REF	0.590828	0.295289	1.16961	0.449644	0.223063	0.892806	0.472162	0.239699	0.917309	0.367842	0.188715	0.704794	0.722253	0.581613	0.891272	0.00292337
AHEI-2010	Nutrient adequacy	Low MUAC	Odds ratio	Women	Total	Unadjusted	517	234	REF	REF	REF	0.957983	0.557747	1.64435	0.855	0.49142	1.48381	0.869805	0.507877	1.48681	0.596173	0.348256	1.01387	0.808413	0.678078	0.960836	0.0651886
AHEI-2010	Nutrient adequacy	Low MUAC	Odds ratio	Women	Total	Age-adjusted	517	234	REF	REF	REF	0.948977	0.548411	1.64081	0.859141	0.490167	1.50217	0.916557	0.531275	1.57945	0.562796	0.326036	0.964314	0.803804	0.672839	0.957216	0.0566816
AHEI-2010	Nutrient adequacy	Overall nutrient adequacy (energy-adjusted)	Estimated marginal mean	Men	Total	Unadjusted	1547		3.7651	3.63229	3.89791	3.90783	3.7748	4.04085	4.25338	4.12036	4.38641	4.38311	4.25008	4.51613	4.65363	4.52082	4.78644	0.326039	0.266685	0.385392	5.42634e-25
AHEI-2010	Nutrient adequacy	Overall nutrient adequacy (energy-adjusted)	Estimated marginal mean	Men	Total	Age-adjusted	1547		3.76611	3.6333	3.89891	3.91003	3.77697	4.04309	4.25272	4.11971	4.38574	4.38267	4.24966	4.51568	4.65152	4.51868	4.78436	0.324401	0.264952	0.38385	8.6389e-25
AHEI-2010	Nutrient adequacy	Overall nutrient adequacy (energy-adjusted)	Estimated marginal mean	Women	Total	Unadjusted	1624		4.09971	3.944	4.25543	4.66722	4.5115	4.82293	4.93552	4.77956	5.09147	5.42473	5.26901	5.58045	5.48801	5.3323	5.64373	0.504892	0.435135	0.57465	1.73189e-42
AHEI-2010	Nutrient adequacy	Overall nutrient adequacy (energy-adjusted)	Estimated marginal mean	Women	Total	Age-adjusted	1624		4.10025	3.9446	4.25589	4.66783	4.51219	4.82348	4.93761	4.7817	5.09351	5.41933	5.26355	5.57512	5.49017	5.33451	5.64584	0.50429	0.434566	0.574015	1.84291e-42
AHEI-2010	Nutrient adequacy	Overall nutrient adequacy <4 (energy-adjusted)	Odds ratio	Men	Total	Unadjusted	1547	593	REF	REF	REF	0.839854	0.612299	1.15114	0.478939	0.346157	0.660465	0.408157	0.293518	0.565162	0.256313	0.180313	0.361414	0.594331	0.53013	0.664495	1.49308e-18
AHEI-2010	Nutrient adequacy	Overall nutrient adequacy <4 (energy-adjusted)	Odds ratio	Men	Total	Age-adjusted	1547	593	REF	REF	REF	0.837384	0.610332	1.14805	0.48018	0.346971	0.662343	0.408948	0.294021	0.566388	0.257632	0.181199	0.363366	0.59606	0.531576	0.666559	2.23864e-18
AHEI-2010	Nutrient adequacy	Overall nutrient adequacy <4 (energy-adjusted)	Odds ratio	Women	Total	Unadjusted	1624	417	REF	REF	REF	0.420492	0.30447	0.578379	0.289936	0.206273	0.404684	0.148145	0.0998817	0.216039	0.0962144	0.0613644	0.146545	0.421718	0.366681	0.482573	5.9098e-32
AHEI-2010	Nutrient adequacy	Overall nutrient adequacy <4 (energy-adjusted)	Odds ratio	Women	Total	Age-adjusted	1624	417	REF	REF	REF	0.420355	0.304353	0.578221	0.289538	0.205969	0.404165	0.148639	0.1002	0.216793	0.0960606	0.0612608	0.146324	0.42182	0.366768	0.482692	6.05103e-32
GDQS	Anthropometry	BMI (kg/m2)	Estimated marginal mean	Men	Total	Unadjusted	360		20.5073	19.9177	21.097	20.3253	19.6067	21.044	20.811	20.1267	21.4953	20.6433	19.8651	21.4214	20.4165	19.6384	21.1946	-0.00894322	-0.313724	0.295838	0.904324
GDQS	Anthropometry	BMI (kg/m2)	Estimated marginal mean	Men	Total	Age-adjusted	360		20.5032	19.9158	21.0906	20.3424	19.6263	21.0585	20.7967	20.1149	21.4784	20.6182	19.8426	21.3937	20.4473	19.6716	21.2231	-0.00954731	-0.313074	0.29398	0.8846
GDQS	Anthropometry	BMI (kg/m2)	Estimated marginal mean	Women	Total	Unadjusted	451		21.3751	20.5758	22.1743	21.9449	21.0853	22.8044	22.3632	21.5423	23.1841	21.9089	21.1297	22.6881	21.5741	20.6985	22.4496	0.0527505	-0.318799	0.4243	0.788224
GDQS	Anthropometry	BMI (kg/m2)	Estimated marginal mean	Women	Total	Age-adjusted	451		21.3405	20.5468	22.1342	21.9463	21.0931	22.7994	22.3084	21.4926	23.1241	21.9607	21.1864	22.735	21.6111	20.7417	22.4805	0.0843777	-0.284986	0.453741	0.678283
GDQS	Anthropometry	MUAC (cm)	Estimated marginal mean	Men	Total	Unadjusted	402		24.2589	23.4873	25.0305	23.793	22.902	24.6839	25.1149	24.2239	26.0058	25.7063	24.6775	26.7352	25.5657	24.5026	26.6288	0.579115	0.168746	0.989484	0.00288215
GDQS	Anthropometry	MUAC (cm)	Estimated marginal mean	Men	Total	Age-adjusted	402		24.252	23.5227	24.9814	24.0166	23.1721	24.8612	25.0604	24.2181	25.9028	25.5347	24.561	26.5084	25.5211	24.5161	26.5261	0.502378	0.114392	0.890365	0.00475465
GDQS	Anthropometry	MUAC (cm)	Estimated marginal mean	Women	Total	Unadjusted	517		24.125	23.417	24.8329	23.556	22.833	24.2791	24.9278	24.1784	25.6771	26.1058	25.3068	26.9048	25.7727	24.8852	26.6602	0.802969	0.448162	1.15778	6.45316e-06
GDQS	Anthropometry	MUAC (cm)	Estimated marginal mean	Women	Total	Age-adjusted	517		24.0459	23.3606	24.7312	23.5922	22.8927	24.2917	24.8499	24.1246	25.5752	26.2027	25.4292	26.9762	25.8321	24.9735	26.6908	0.859195	0.515484	1.20291	8.72031e-07
GDQS	NCD risk	BMI ≥25 kg/m2	Odds ratio	Men	Total	Unadjusted	360	24	REF	REF	REF	1.53226	0.460061	5.10563	1.13095	0.314684	3.9	0.863636	0.176774	3.4112	1.17284	0.289136	4.28729	0.986391	0.650243	1.47055	0.867224
GDQS	NCD risk	BMI ≥25 kg/m2	Odds ratio	Men	Total	Age-adjusted	360	24	REF	REF	REF	1.55281	0.465404	5.18477	1.12575	0.312845	3.88711	0.852687	0.174306	3.37319	1.19572	0.294253	4.38147	0.985618	0.649591	1.46852	0.87389
GDQS	NCD risk	BMI ≥25 kg/m2	Odds ratio	Women	Total	Unadjusted	451	75	REF	REF	REF	1.29543	0.568538	2.97108	1.46674	0.670119	3.27583	1.57645	0.742143	3.44903	1.01784	0.421893	2.41797	1.04371	0.812539	1.3395	0.809707
GDQS	NCD risk	BMI ≥25 kg/m2	Odds ratio	Women	Total	Age-adjusted	451	75	REF	REF	REF	1.31185	0.574118	3.01761	1.4562	0.663594	3.26002	1.63836	0.768533	3.59863	1.04981	0.433938	2.50216	1.05882	0.822807	1.36176	0.740976
GDQS	Nutrient adequacy	BMI <18.5 kg/m2	Odds ratio	Men	Total	Unadjusted	360	88	REF	REF	REF	1.20192	0.600902	2.38449	0.662043	0.311689	1.36057	0.917832	0.425866	1.92073	0.917832	0.425866	1.92073	0.953904	0.750966	1.20634	0.610191
GDQS	Nutrient adequacy	BMI <18.5 kg/m2	Odds ratio	Men	Total	Age-adjusted	360	88	REF	REF	REF	1.18154	0.587751	2.35526	0.666002	0.31242	1.37421	0.934442	0.431739	1.96519	0.886382	0.408648	1.86593	0.95316	0.748956	1.20766	0.585109
GDQS	Nutrient adequacy	BMI <18.5 kg/m2	Odds ratio	Women	Total	Unadjusted	451	65	REF	REF	REF	0.928571	0.411743	2.06199	0.54878	0.220761	1.29013	0.872093	0.401574	1.88493	0.882353	0.38337	1.98551	1.01601	0.778694	1.32345	0.73591
GDQS	Nutrient adequacy	BMI <18.5 kg/m2	Odds ratio	Women	Total	Age-adjusted	451	65	REF	REF	REF	0.898487	0.395776	2.00725	0.550718	0.220618	1.3007	0.821649	0.375634	1.78686	0.842454	0.36388	1.90612	0.997369	0.763211	1.30101	0.643954
GDQS	Nutrient adequacy	Hemoglobin (g/dL)	Estimated marginal mean	Men	Total	Unadjusted	495		12.3026	11.8574	12.7477	12.7429	12.2381	13.2476	13.2425	12.777	13.708	13.0097	12.5103	13.509	13.55	13.0337	14.0663	0.409868	0.196453	0.623283	0.000469705
GDQS	Nutrient adequacy	Hemoglobin (g/dL)	Estimated marginal mean	Men	Total	Age-adjusted	495		12.3015	11.8561	12.7469	12.7437	12.2386	13.2488	13.2464	12.7805	13.7123	13.0064	12.5067	13.5061	13.5493	13.0327	14.0658	0.408783	0.195198	0.622368	0.000480716
GDQS	Nutrient adequacy	Hemoglobin (g/dL)	Estimated marginal mean	Women	Total	Unadjusted	554		10.4151	10.0105	10.8197	10.9817	10.4973	11.466	11.2882	10.8501	11.7263	11.6771	11.2576	12.0966	11.8715	11.4231	12.32	0.523492	0.331039	0.715945	3.25117e-07
GDQS	Nutrient adequacy	Hemoglobin (g/dL)	Estimated marginal mean	Women	Total	Age-adjusted	554		10.4201	10.0161	10.8241	11.0058	10.5213	11.4902	11.2698	10.8318	11.7078	11.6803	11.2615	12.0992	11.8603	11.4124	12.3082	0.519385	0.327213	0.711558	4.73129e-07
GDQS	Nutrient adequacy	Anemia	Odds ratio	Men	Total	Unadjusted	495	220	REF	REF	REF	0.786885	0.453275	1.36155	0.666314	0.391643	1.12794	0.663024	0.381483	1.14547	0.56102	0.317004	0.983281	0.791897	0.660982	0.945531	0.0407171
GDQS	Nutrient adequacy	Anemia	Odds ratio	Men	Total	Age-adjusted	495	220	REF	REF	REF	0.786556	0.453066	1.36103	0.665605	0.391161	1.1269	0.663308	0.381634	1.146	0.560957	0.316961	0.98319	0.792019	0.661064	0.94571	0.0408203
GDQS	Nutrient adequacy	Anemia	Odds ratio	Women	Total	Unadjusted	554	316	REF	REF	REF	0.994575	0.573015	1.73323	0.986164	0.585237	1.66414	0.723327	0.435932	1.19635	0.59775	0.353679	1.00511	0.84458	0.713528	0.997877	0.0253791
GDQS	Nutrient adequacy	Anemia	Odds ratio	Women	Total	Age-adjusted	554	316	REF	REF	REF	0.994552	0.5728	1.7338	0.986192	0.584926	1.66511	0.723329	0.435932	1.19636	0.597761	0.353591	1.0054	0.844611	0.713522	0.997962	0.0255443
GDQS	Nutrient adequacy	Low MUAC	Odds ratio	Men	Total	Unadjusted	402	192	REF	REF	REF	0.875304	0.494266	1.55021	0.542308	0.304379	0.95819	0.387992	0.202193	0.729443	0.461966	0.240267	0.874155	0.70197	0.569075	0.860055	0.00146804
GDQS	Nutrient adequacy	Low MUAC	Odds ratio	Men	Total	Age-adjusted	402	192	REF	REF	REF	0.777396	0.425918	1.41522	0.527218	0.288475	0.954689	0.387874	0.197088	0.747996	0.437761	0.22066	0.853766	0.703165	0.564155	0.870235	0.0024574
GDQS	Nutrient adequacy	Low MUAC	Odds ratio	Women	Total	Unadjusted	517	234	REF	REF	REF	1.53527	0.920738	2.57234	1.20918	0.719454	2.03651	0.44582	0.249413	0.783768	0.606316	0.33388	1.0868	0.763809	0.634389	0.915783	0.000829055
GDQS	Nutrient adequacy	Low MUAC	Odds ratio	Women	Total	Age-adjusted	517	234	REF	REF	REF	1.49644	0.889959	2.52753	1.21584	0.71799	2.06342	0.410372	0.227324	0.727999	0.570593	0.311464	1.03119	0.745006	0.616806	0.895751	0.000386713
GDQS	Nutrient adequacy	Overall nutrient adequacy (energy-adjusted)	Estimated marginal mean	Men	Total	Unadjusted	1547		3.65687	3.52764	3.7861	3.85428	3.72566	3.98291	4.27437	4.14431	4.40443	4.565	4.43345	4.69654	4.66096	4.52721	4.79472	0.383861	0.325373	0.442349	6.22711e-36
GDQS	Nutrient adequacy	Overall nutrient adequacy (energy-adjusted)	Estimated marginal mean	Men	Total	Age-adjusted	1547		3.65916	3.5298	3.78851	3.85543	3.72677	3.9841	4.27369	4.14361	4.40378	4.56261	4.43094	4.69429	4.66046	4.52668	4.79423	0.382499	0.323952	0.441047	1.27135e-35
GDQS	Nutrient adequacy	Overall nutrient adequacy (energy-adjusted)	Estimated marginal mean	Women	Total	Unadjusted	1624		3.97011	3.82671	4.11352	4.55794	4.40222	4.71367	5.26164	5.11052	5.41275	5.61197	5.46086	5.76309	5.32585	5.16911	5.4826	0.514198	0.444601	0.583794	1.89665e-50
GDQS	Nutrient adequacy	Overall nutrient adequacy (energy-adjusted)	Estimated marginal mean	Women	Total	Age-adjusted	1624		3.97038	3.82707	4.11369	4.5583	4.40268	4.71391	5.25935	5.10832	5.41038	5.6117	5.46069	5.76271	5.32793	5.17127	5.48458	0.51481	0.445269	0.584351	1.40522e-50
GDQS	Nutrient adequacy	Overall nutrient adequacy <4 (energy-adjusted)	Odds ratio	Men	Total	Unadjusted	1547	593	REF	REF	REF	0.626765	0.457103	0.8577	0.361126	0.260695	0.498048	0.216247	0.152581	0.304014	0.180082	0.125185	0.256386	0.507047	0.449691	0.569826	1.22224e-28
GDQS	Nutrient adequacy	Overall nutrient adequacy <4 (energy-adjusted)	Odds ratio	Men	Total	Age-adjusted	1547	593	REF	REF	REF	0.628266	0.45812	0.859911	0.36347	0.262316	0.501434	0.218501	0.154101	0.307338	0.181079	0.125855	0.257863	0.508591	0.451044	0.571586	2.31443e-28
GDQS	Nutrient adequacy	Overall nutrient adequacy <4 (energy-adjusted)	Odds ratio	Women	Total	Unadjusted	1624	417	REF	REF	REF	0.410362	0.298997	0.560905	0.155505	0.107718	0.22146	0.0782116	0.0498228	0.118993	0.0880214	0.0563336	0.133507	0.347584	0.299246	0.401392	1.37256e-39
GDQS	Nutrient adequacy	Overall nutrient adequacy <4 (energy-adjusted)	Odds ratio	Women	Total	Age-adjusted	1624	417	REF	REF	REF	0.410131	0.298799	0.560641	0.155671	0.107826	0.221712	0.0781666	0.0497906	0.118934	0.0878188	0.0561961	0.133219	0.347646	0.299304	0.401455	1.27983e-39
GDQS-	Anthropometry	BMI (kg/m2)	Estimated marginal mean	Men	Total	Unadjusted	360		21.5019	20.8856	22.1183	20.2865	19.6404	20.9325	20.1898	19.5438	20.8359	20.6464	19.8762	21.4165	19.7415	18.9352	20.5479	-0.591089	-0.915302	-0.266875	0.00654872
GDQS-	Anthropometry	BMI (kg/m2)	Estimated marginal mean	Men	Total	Age-adjusted	360		21.5339	20.9202	22.1475	20.2851	19.6426	20.9277	20.2245	19.5812	20.8677	20.5907	19.8232	21.3583	19.696	18.893	20.4989	-0.621418	-0.944675	-0.298161	0.00369791
GDQS-	Anthropometry	BMI (kg/m2)	Estimated marginal mean	Women	Total	Unadjusted	451		22.0958	21.4695	22.7221	23.1229	22.1834	24.0624	21.5425	20.6817	22.4033	21.2297	20.3291	22.1303	21.0434	20.1489	21.938	-0.411319	-0.794308	-0.0283302	0.00218322
GDQS-	Anthropometry	BMI (kg/m2)	Estimated marginal mean	Women	Total	Age-adjusted	451		22.1671	21.5471	22.7871	23.3044	22.3707	24.2381	21.4435	20.5913	22.2956	21.0675	20.1731	21.9618	21.0004	20.1164	21.8845	-0.478179	-0.86001	-0.0963476	0.000446473
GDQS-	Anthropometry	MUAC (cm)	Estimated marginal mean	Men	Total	Unadjusted	402		24.8939	24.0398	25.748	25.3565	24.4725	26.2406	25.2095	24.3255	26.0936	25.3625	24.3575	26.3675	22.9946	22.083	23.9062	-0.509043	-0.926235	-0.0918503	0.00906232
GDQS-	Anthropometry	MUAC (cm)	Estimated marginal mean	Men	Total	Age-adjusted	402		24.8028	23.9914	25.6142	25.1981	24.3574	26.0389	25.2064	24.3669	26.0458	25.2313	24.2763	26.1864	23.3781	22.5052	24.251	-0.361624	-0.758297	0.0350499	0.0420765
GDQS-	Anthropometry	MUAC (cm)	Estimated marginal mean	Women	Total	Unadjusted	517		25.6946	25.0493	26.3398	25.9118	24.9631	26.8605	24.5855	23.7268	25.4442	24.0297	23.2513	24.8081	23.743	23.0228	24.4631	-0.735593	-1.0845	-0.386688	1.00602e-06
GDQS-	Anthropometry	MUAC (cm)	Estimated marginal mean	Women	Total	Age-adjusted	517		25.8179	25.1959	26.4398	26.1955	25.2787	27.1124	24.3838	23.5554	25.2123	23.7551	23.0015	24.5087	23.8027	23.1096	24.4959	-0.802753	-1.14089	-0.46462	1.72081e-08
GDQS-	NCD risk	BMI ≥25 kg/m2	Odds ratio	Men	Total	Unadjusted	360	24	REF	REF	REF	0.567273	0.187259	1.56919	0.179517	0.0272057	0.696209	0.393939	0.0861304	1.3318	0.283636	0.0427348	1.11307	0.634373	0.416353	0.968812	0.0972893
GDQS-	NCD risk	BMI ≥25 kg/m2	Odds ratio	Men	Total	Age-adjusted	360	24	REF	REF	REF	0.554735	0.182555	1.53902	0.179262	0.0271405	0.696495	0.374239	0.0815045	1.27179	0.269905	0.0405287	1.06493	0.621804	0.406738	0.951804	0.0844332
GDQS-	NCD risk	BMI ≥25 kg/m2	Odds ratio	Women	Total	Unadjusted	451	75	REF	REF	REF	1.80952	0.91468	3.53839	0.811594	0.375317	1.67017	0.646154	0.273033	1.40832	0.557214	0.225877	1.2441	0.849415	0.653179	1.10083	0.0232315
GDQS-	NCD risk	BMI ≥25 kg/m2	Odds ratio	Women	Total	Age-adjusted	451	75	REF	REF	REF	1.91791	0.962589	3.78489	0.750032	0.344072	1.55518	0.587439	0.246691	1.28888	0.529335	0.213582	1.18785	0.826684	0.634145	1.07363	0.0122595
GDQS-	Nutrient adequacy	BMI <18.5 kg/m2	Odds ratio	Men	Total	Unadjusted	360	88	REF	REF	REF	1.30357	0.613392	2.79199	2.15682	1.06526	4.47802	1.62946	0.727733	3.64342	1.52083	0.656302	3.48397	1.25981	0.971908	1.64769	0.256922
GDQS-	Nutrient adequacy	BMI <18.5 kg/m2	Odds ratio	Men	Total	Age-adjusted	360	88	REF	REF	REF	1.34519	0.629637	2.89821	2.18059	1.07131	4.55218	1.77158	0.784704	4.00205	1.6331	0.699563	3.77615	1.29757	0.997549	1.70449	0.185022
GDQS-	Nutrient adequacy	BMI <18.5 kg/m2	Odds ratio	Women	Total	Unadjusted	451	65	REF	REF	REF	1.4359	0.543475	3.58964	2.44755	1.10106	5.51142	2.51282	1.11045	5.73073	2.69231	1.20702	6.08484	1.47108	1.11315	1.95971	0.00738898
GDQS-	Nutrient adequacy	BMI <18.5 kg/m2	Odds ratio	Women	Total	Age-adjusted	451	65	REF	REF	REF	1.34295	0.504313	3.38447	2.77911	1.23464	6.35083	3.05059	1.3221	7.12341	2.98956	1.32559	6.84478	1.56065	1.17309	2.09545	0.00204993
GDQS-	Nutrient adequacy	Hemoglobin (g/dL)	Estimated marginal mean	Men	Total	Unadjusted	495		13.4033	13.0324	13.7743	12.9816	12.5003	13.463	13.0462	12.5494	13.543	12.9158	12.3581	13.4735	11.6097	11.0276	12.1918	-0.553295	-0.771624	-0.334966	6.02434e-06
GDQS-	Nutrient adequacy	Hemoglobin (g/dL)	Estimated marginal mean	Men	Total	Age-adjusted	495		13.4211	13.0485	13.7937	12.9764	12.495	13.4579	13.0401	12.5432	13.537	12.897	12.3381	13.4559	11.6023	11.02	12.1846	-0.568628	-0.788215	-0.349041	4.4611e-06
GDQS-	Nutrient adequacy	Hemoglobin (g/dL)	Estimated marginal mean	Women	Total	Unadjusted	554		11.5256	11.2234	11.8277	11.6035	11.1503	12.0567	11.6558	11.1671	12.1445	10.8149	10.2985	11.3314	9.585	9.02714	10.1429	-0.531579	-0.739283	-0.323874	4.71795e-10
GDQS-	Nutrient adequacy	Hemoglobin (g/dL)	Estimated marginal mean	Women	Total	Age-adjusted	554		11.5261	11.2243	11.8279	11.6122	11.1593	12.065	11.6363	11.1475	12.1251	10.7996	10.2834	11.3159	9.61333	9.05491	10.1718	-0.528269	-0.735619	-0.320919	5.94887e-10
GDQS-	Nutrient adequacy	Anemia	Odds ratio	Men	Total	Unadjusted	495	220	REF	REF	REF	1.70492	1.02813	2.83678	1.25456	0.743924	2.1108	1.40656	0.8025	2.4606	2.23403	1.25837	4.00592	1.34192	1.11649	1.61902	0.0335461
GDQS-	Nutrient adequacy	Anemia	Odds ratio	Men	Total	Age-adjusted	495	220	REF	REF	REF	1.71926	1.03517	2.86557	1.26537	0.749179	2.13262	1.42515	0.810451	2.502	2.25482	1.26793	4.05066	1.34933	1.1213	1.63009	0.0313572
GDQS-	Nutrient adequacy	Anemia	Odds ratio	Women	Total	Unadjusted	554	316	REF	REF	REF	0.85786	0.534077	1.38033	0.730769	0.443149	1.20384	0.832265	0.49475	1.40328	1.94872	1.08244	3.63555	1.08484	0.90705	1.29889	0.0573767
GDQS-	Nutrient adequacy	Anemia	Odds ratio	Women	Total	Age-adjusted	554	316	REF	REF	REF	0.858602	0.534487	1.38168	0.729182	0.441929	1.20188	0.830836	0.493727	1.40132	1.95459	1.08473	3.64954	1.08475	0.906949	1.29882	0.0568223
GDQS-	Nutrient adequacy	Low MUAC	Odds ratio	Men	Total	Unadjusted	402	192	REF	REF	REF	0.85	0.464116	1.55162	1.19186	0.65639	2.16929	0.888158	0.46389	1.69122	2.15517	1.16756	4.03072	1.31563	1.07381	1.62065	0.0270738
GDQS-	Nutrient adequacy	Low MUAC	Odds ratio	Men	Total	Age-adjusted	402	192	REF	REF	REF	0.86595	0.461846	1.61889	1.16179	0.624882	2.16427	0.898065	0.458149	1.75166	1.8555	0.97579	3.56477	1.25823	1.01818	1.56211	0.087891
GDQS-	Nutrient adequacy	Low MUAC	Odds ratio	Women	Total	Unadjusted	517	234	REF	REF	REF	1.31783	0.715062	2.40677	1.42222	0.806617	2.49992	3.18413	1.88616	5.43991	3.67704	2.21916	6.17426	1.70493	1.41526	2.06716	1.29141e-08
GDQS-	Nutrient adequacy	Low MUAC	Odds ratio	Women	Total	Age-adjusted	517	234	REF	REF	REF	1.25316	0.672296	2.31433	1.61969	0.906712	2.89147	3.8352	2.23266	6.686	3.95463	2.35927	6.72775	1.78113	1.47058	2.17357	1.19775e-09
GDQS-	Nutrient adequacy	Overall nutrient adequacy (energy-adjusted)	Estimated marginal mean	Men	Total	Unadjusted	1547		4.33639	4.22678	4.44601	4.42647	4.28359	4.56935	4.21839	4.07702	4.35976	3.99769	3.85657	4.13881	3.81158	3.65176	3.9714	-0.177227	-0.238129	-0.116324	4.39695e-11
GDQS-	Nutrient adequacy	Overall nutrient adequacy (energy-adjusted)	Estimated marginal mean	Men	Total	Age-adjusted	1547		4.33613	4.22652	4.44574	4.4252	4.28232	4.56809	4.21523	4.07377	4.35668	3.99747	3.85636	4.13857	3.81805	3.65787	3.97823	-0.175612	-0.23655	-0.114675	7.19393e-11
GDQS-	Nutrient adequacy	Overall nutrient adequacy (energy-adjusted)	Estimated marginal mean	Women	Total	Unadjusted	1624		5.08459	4.96112	5.20806	5.01941	4.83872	5.20011	4.97316	4.79413	5.15219	4.78091	4.60122	4.96061	4.52917	4.33743	4.72092	-0.195901	-0.269243	-0.12256	4.6285e-07
GDQS-	Nutrient adequacy	Overall nutrient adequacy (energy-adjusted)	Estimated marginal mean	Women	Total	Age-adjusted	1624		5.08541	4.96201	5.20881	5.02183	4.84121	5.20245	4.96933	4.79034	5.14832	4.77707	4.59741	4.95672	4.53325	4.34155	4.72495	-0.195771	-0.26907	-0.122471	4.58475e-07
GDQS-	Nutrient adequacy	Overall nutrient adequacy <4 (energy-adjusted)	Odds ratio	Men	Total	Unadjusted	1547	593	REF	REF	REF	0.845385	0.61311	1.16076	1.25194	0.922324	1.69761	1.50216	1.11096	2.03133	2.05252	1.48492	2.84189	1.28004	1.15305	1.42281	8.10412e-08
GDQS-	Nutrient adequacy	Overall nutrient adequacy <4 (energy-adjusted)	Odds ratio	Men	Total	Age-adjusted	1547	593	REF	REF	REF	0.84715	0.614256	1.16346	1.26056	0.928347	1.70997	1.5031	1.11142	2.03305	2.0243	1.46344	2.80467	1.27572	1.14907	1.41811	1.31081e-07
GDQS-	Nutrient adequacy	Overall nutrient adequacy <4 (energy-adjusted)	Odds ratio	Women	Total	Unadjusted	1624	417	REF	REF	REF	1.04961	0.741495	1.47493	1.1552	0.823047	1.61204	1.30691	0.936976	1.81483	1.72931	1.23804	2.4088	1.27106	1.13477	1.42566	0.000816637
GDQS-	Nutrient adequacy	Overall nutrient adequacy <4 (energy-adjusted)	Odds ratio	Women	Total	Age-adjusted	1624	417	REF	REF	REF	1.04857	0.740718	1.47356	1.15864	0.825369	1.61711	1.31088	0.939675	1.82068	1.72611	1.23564	2.40454	1.27087	1.13462	1.42543	0.000815776
GDQS+	Anthropometry	BMI (kg/m2)	Estimated marginal mean	Men	Total	Unadjusted	360		20.2021	19.5889	20.8154	20.6768	19.9893	21.3643	20.4563	19.7779	21.1347	20.9347	20.2122	21.6573	20.5893	19.7529	21.4257	0.234396	-0.0927037	0.561495	0.380013
GDQS+	Anthropometry	BMI (kg/m2)	Estimated marginal mean	Men	Total	Age-adjusted	360		20.1639	19.5527	20.7752	20.7415	20.0548	21.4281	20.4092	19.7328	21.0856	20.9461	20.2271	21.6651	20.621	19.7882	21.4537	0.244891	-0.0809261	0.570708	0.339294
GDQS+	Anthropometry	BMI (kg/m2)	Estimated marginal mean	Women	Total	Unadjusted	451		21.4287	20.6648	22.1926	21.6397	20.7477	22.5318	22.0837	21.2763	22.891	22.3794	21.5805	23.1783	21.6031	20.7224	22.4837	0.218636	-0.158524	0.595797	0.416172
GDQS+	Anthropometry	BMI (kg/m2)	Estimated marginal mean	Women	Total	Age-adjusted	451		21.3544	20.5947	22.114	21.6816	20.796	22.5671	22.016	21.2135	22.8184	22.4064	21.6135	23.1993	21.709	20.8321	22.5859	0.27601	-0.0999502	0.65197	0.282439
GDQS+	Anthropometry	MUAC (cm)	Estimated marginal mean	Men	Total	Unadjusted	402		23.4717	22.7267	24.2167	24.7625	23.8796	25.6454	25.4628	24.5692	26.3565	25.9534	24.9647	26.942	25.0314	23.8982	26.1645	0.817105	0.391462	1.24275	0.00538524
GDQS+	Anthropometry	MUAC (cm)	Estimated marginal mean	Men	Total	Age-adjusted	402		23.6043	22.8983	24.3104	25.0424	24.2029	25.8818	25.1427	24.292	25.9934	25.7977	24.861	26.7344	24.9827	23.9102	26.0552	0.676617	0.271751	1.08148	0.0167769
GDQS+	Anthropometry	MUAC (cm)	Estimated marginal mean	Women	Total	Unadjusted	517		23.5115	22.8988	24.1242	23.9411	23.1748	24.7074	25.5554	24.7568	26.354	26.0922	25.2804	26.904	26.0073	25.1181	26.8966	1.03132	0.685622	1.37702	1.46703e-08
GDQS+	Anthropometry	MUAC (cm)	Estimated marginal mean	Women	Total	Age-adjusted	517		23.4309	22.8388	24.023	24.0113	23.2711	24.7516	25.4277	24.6555	26.1998	26.1355	25.3515	26.9194	26.1891	25.3285	27.0496	1.11305	0.778887	1.44721	4.35683e-10
GDQS+	NCD risk	BMI ≥25 kg/m2	Odds ratio	Men	Total	Unadjusted	360	24	REF	REF	REF	0.612676	0.12581	2.40882	1.47101	0.468112	4.76057	0.920635	0.227411	3.3566	1.26087	0.309253	4.63795	1.19862	0.775554	1.84475	0.575046
GDQS+	NCD risk	BMI ≥25 kg/m2	Odds ratio	Men	Total	Age-adjusted	360	24	REF	REF	REF	0.646116	0.131978	2.56055	1.46673	0.466221	4.75168	0.944526	0.23283	3.45377	1.30224	0.318525	4.80871	1.20697	0.779691	1.86121	0.559418
GDQS+	NCD risk	BMI ≥25 kg/m2	Odds ratio	Women	Total	Unadjusted	451	75	REF	REF	REF	1.10769	0.47837	2.51977	0.962963	0.426812	2.14817	1.78378	0.870208	3.74229	1.18182	0.520585	2.6547	1.11277	0.863306	1.4352	0.375653
GDQS+	NCD risk	BMI ≥25 kg/m2	Odds ratio	Women	Total	Age-adjusted	451	75	REF	REF	REF	1.16786	0.502183	2.67086	0.963885	0.426048	2.1563	1.87458	0.910062	3.95475	1.28553	0.562289	2.91277	1.14197	0.883204	1.47848	0.290554
GDQS+	Nutrient adequacy	BMI <18.5 kg/m2	Odds ratio	Men	Total	Unadjusted	360	88	REF	REF	REF	0.67433	0.325716	1.36246	0.995885	0.507714	1.94072	0.533333	0.240364	1.12966	0.689459	0.298779	1.51314	0.865022	0.667186	1.11554	0.290408
GDQS+	Nutrient adequacy	BMI <18.5 kg/m2	Odds ratio	Men	Total	Age-adjusted	360	88	REF	REF	REF	0.614415	0.29378	1.25251	1.00497	0.509389	1.97048	0.506395	0.226589	1.07996	0.639885	0.274173	1.4189	0.855276	0.658548	1.10457	0.245533
GDQS+	Nutrient adequacy	BMI <18.5 kg/m2	Odds ratio	Women	Total	Unadjusted	451	65	REF	REF	REF	0.708333	0.308255	1.55726	0.45	0.18549	1.01815	0.665663	0.304691	1.41197	0.761194	0.339269	1.64807	0.86769	0.659271	1.13661	0.505943
GDQS+	Nutrient adequacy	BMI <18.5 kg/m2	Odds ratio	Women	Total	Age-adjusted	451	65	REF	REF	REF	0.653871	0.282024	1.44946	0.441284	0.180915	1.00418	0.618753	0.280803	1.32259	0.678063	0.298819	1.48333	0.836027	0.633505	1.09764	0.368224
GDQS+	Nutrient adequacy	Hemoglobin (g/dL)	Estimated marginal mean	Men	Total	Unadjusted	495		11.6461	11.207	12.0851	13.2448	12.7106	13.779	13.2977	12.8445	13.7508	13.3536	12.9087	13.7985	13.3965	12.891	13.902	0.614945	0.402478	0.827411	3.55994e-06
GDQS+	Nutrient adequacy	Hemoglobin (g/dL)	Estimated marginal mean	Men	Total	Age-adjusted	495		11.6397	11.2004	12.0791	13.2532	12.7186	13.7878	13.2889	12.8353	13.7425	13.3587	12.9135	13.8038	13.4017	12.896	13.9074	0.61766	0.405035	0.830284	3.19916e-06
GDQS+	Nutrient adequacy	Hemoglobin (g/dL)	Estimated marginal mean	Women	Total	Unadjusted	554		9.59491	9.16847	10.0213	11.3734	10.9163	11.8305	11.6053	11.1884	12.0222	11.8182	11.4368	12.1996	11.6264	11.1919	12.061	0.738014	0.540698	0.935331	1.61114e-10
GDQS+	Nutrient adequacy	Hemoglobin (g/dL)	Estimated marginal mean	Women	Total	Age-adjusted	554		9.60002	9.17425	10.0258	11.3992	10.9418	11.8565	11.5855	11.1687	12.0024	11.8055	11.4244	12.1866	11.6359	11.2019	12.0698	0.732887	0.53579	0.929983	1.99637e-10
GDQS+	Nutrient adequacy	Anemia	Odds ratio	Men	Total	Unadjusted	495	220	REF	REF	REF	0.401216	0.219901	0.722118	0.456221	0.264922	0.778377	0.354125	0.20477	0.60482	0.431373	0.241832	0.760876	0.708189	0.587589	0.8496	0.00613323
GDQS+	Nutrient adequacy	Anemia	Odds ratio	Men	Total	Age-adjusted	495	220	REF	REF	REF	0.399145	0.218581	0.718946	0.456496	0.265062	0.778911	0.352673	0.203799	0.602684	0.429601	0.24069	0.758163	0.707604	0.58704	0.848987	0.00596679
GDQS+	Nutrient adequacy	Anemia	Odds ratio	Women	Total	Unadjusted	554	316	REF	REF	REF	0.706561	0.395851	1.25639	0.523846	0.301565	0.901371	0.501245	0.294443	0.844028	0.628615	0.357721	1.0973	0.816615	0.683666	0.973039	0.0442283
GDQS+	Nutrient adequacy	Anemia	Odds ratio	Women	Total	Age-adjusted	554	316	REF	REF	REF	0.707401	0.396164	1.25841	0.523087	0.30093	0.900644	0.500723	0.294031	0.843443	0.628766	0.3578	1.09759	0.816612	0.683621	0.97311	0.0440109
GDQS+	Nutrient adequacy	Low MUAC	Odds ratio	Men	Total	Unadjusted	402	192	REF	REF	REF	0.407815	0.227795	0.722357	0.300074	0.165028	0.536736	0.225371	0.116636	0.423681	0.405515	0.205423	0.790841	0.61074	0.487205	0.758915	0.00175271
GDQS+	Nutrient adequacy	Low MUAC	Odds ratio	Men	Total	Age-adjusted	402	192	REF	REF	REF	0.350245	0.189338	0.63844	0.33263	0.178602	0.610152	0.227073	0.114506	0.438044	0.404122	0.197641	0.815504	0.626843	0.496352	0.785195	0.00516652
GDQS+	Nutrient adequacy	Low MUAC	Odds ratio	Women	Total	Unadjusted	517	234	REF	REF	REF	0.953796	0.576204	1.58214	0.465009	0.273932	0.781335	0.299107	0.169735	0.515835	0.346477	0.191834	0.612444	0.621514	0.513008	0.748351	8.36415e-07
GDQS+	Nutrient adequacy	Low MUAC	Odds ratio	Women	Total	Age-adjusted	517	234	REF	REF	REF	0.903586	0.540589	1.51198	0.46168	0.269687	0.782162	0.276321	0.155099	0.481342	0.30694	0.167752	0.548977	0.596783	0.490587	0.72123	1.89606e-07
GDQS+	Nutrient adequacy	Overall nutrient adequacy (energy-adjusted)	Estimated marginal mean	Men	Total	Unadjusted	1547		3.43227	3.30912	3.55542	3.99779	3.86863	4.12695	4.26672	4.14394	4.3895	4.75672	4.62302	4.89041	4.60846	4.48036	4.73656	0.432523	0.374886	0.49016	9.42473e-49
GDQS+	Nutrient adequacy	Overall nutrient adequacy (energy-adjusted)	Estimated marginal mean	Men	Total	Age-adjusted	1547		3.43439	3.31094	3.55785	3.99836	3.86915	4.12757	4.26483	4.1418	4.38786	4.75588	4.62212	4.88965	4.60844	4.48031	4.73657	0.431228	0.373482	0.488974	1.94909e-48
GDQS+	Nutrient adequacy	Overall nutrient adequacy (energy-adjusted)	Estimated marginal mean	Women	Total	Unadjusted	1624		3.80431	3.66348	3.94515	4.68591	4.5291	4.84272	5.27622	5.1285	5.42395	5.61213	5.46551	5.75875	5.33949	5.18656	5.49242	0.552058	0.483152	0.620964	3.91265e-58
GDQS+	Nutrient adequacy	Overall nutrient adequacy (energy-adjusted)	Estimated marginal mean	Women	Total	Age-adjusted	1624		3.80694	3.66609	3.94779	4.68417	4.52739	4.84096	5.2737	5.12597	5.42144	5.6096	5.46298	5.75622	5.3435	5.1905	5.4965	0.552551	0.483701	0.621401	3.28947e-58
GDQS+	Nutrient adequacy	Overall nutrient adequacy <4 (energy-adjusted)	Odds ratio	Men	Total	Unadjusted	1547	593	REF	REF	REF	0.431677	0.312125	0.594895	0.247748	0.178728	0.341415	0.106061	0.0716566	0.154583	0.163043	0.114707	0.229659	0.46739	0.413084	0.526891	1.47336e-35
GDQS+	Nutrient adequacy	Overall nutrient adequacy <4 (energy-adjusted)	Odds ratio	Men	Total	Age-adjusted	1547	593	REF	REF	REF	0.433516	0.31339	0.597566	0.2506	0.180577	0.34576	0.106908	0.0721977	0.155893	0.163961	0.115323	0.231018	0.469102	0.41455	0.528881	2.72453e-35
GDQS+	Nutrient adequacy	Overall nutrient adequacy <4 (energy-adjusted)	Odds ratio	Women	Total	Unadjusted	1624	417	REF	REF	REF	0.357912	0.258611	0.492824	0.181386	0.127812	0.254703	0.0700781	0.0443699	0.107103	0.0768599	0.0486029	0.117646	0.329699	0.282689	0.382158	1.34675e-40
GDQS+	Nutrient adequacy	Overall nutrient adequacy <4 (energy-adjusted)	Odds ratio	Women	Total	Age-adjusted	1624	417	REF	REF	REF	0.358738	0.259166	0.494052	0.181876	0.128132	0.255444	0.0702616	0.0444803	0.1074	0.0767742	0.0485456	0.117523	0.330076	0.283016	0.382581	1.3077e-40
MDD-W	Anthropometry	BMI (kg/m2)	Estimated marginal mean	Men	Total	Unadjusted	360		19.8254	19.3085	20.3423	20.7865	20.0723	21.5007	21.5788	20.8853	22.2723	20.4974	19.7484	21.2465	20.6679	19.7266	21.6091	0.327769	0.0239464	0.631591	0.251925
MDD-W	Anthropometry	BMI (kg/m2)	Estimated marginal mean	Men	Total	Age-adjusted	360		19.8296	19.3147	20.3445	20.7237	20.0095	21.4379	21.5737	20.8829	22.2645	20.5417	19.7943	21.2892	20.7024	19.7642	21.6406	0.340006	0.037379	0.642633	0.198854
MDD-W	Anthropometry	BMI (kg/m2)	Estimated marginal mean	Women	Total	Unadjusted	451		21.423	20.7928	22.0533	22.1832	21.2205	23.146	22.4823	21.6133	23.3514	21.6936	20.9191	22.468	21.8783	20.7494	23.0072	0.202241	-0.15164	0.556122	0.773545
MDD-W	Anthropometry	BMI (kg/m2)	Estimated marginal mean	Women	Total	Age-adjusted	451		21.3492	20.7223	21.9762	22.2412	21.2857	23.1967	22.4519	21.5899	23.3139	21.7217	20.9535	22.4899	22.0269	20.903	23.1508	0.258332	-0.0945645	0.611228	0.566475
MDD-W	Anthropometry	MUAC (cm)	Estimated marginal mean	Men	Total	Unadjusted	402		23.8376	23.1561	24.519	25.2105	24.2725	26.1485	25.3813	24.4837	26.2789	25.2902	24.2432	26.3372	25.1362	23.8096	26.4627	0.548297	0.137634	0.95896	0.112372
MDD-W	Anthropometry	MUAC (cm)	Estimated marginal mean	Men	Total	Age-adjusted	402		23.9313	23.2881	24.5745	24.9617	24.0743	25.849	25.4583	24.6115	26.3051	25.308	24.3205	26.2954	25.0819	23.8307	26.3331	0.523429	0.136352	0.910507	0.0960012
MDD-W	Anthropometry	MUAC (cm)	Estimated marginal mean	Women	Total	Unadjusted	517		23.8044	23.2428	24.366	24.3008	23.4643	25.1373	25.5719	24.7756	26.3682	25.646	24.8697	26.4224	26.37	25.1364	27.6036	0.804827	0.464589	1.14506	1.91105e-05
MDD-W	Anthropometry	MUAC (cm)	Estimated marginal mean	Women	Total	Age-adjusted	517		23.7476	23.2042	24.291	24.3688	23.5596	25.178	25.4645	24.6937	26.2354	25.7147	24.9636	26.4657	26.5807	25.3858	27.7756	0.878154	0.548633	1.20767	1.86937e-06
MDD-W	NCD risk	BMI ≥25 kg/m2	Odds ratio	Men	Total	Unadjusted	360	24	REF	REF	REF	1.96774	0.451669	8.57592	4.5	1.40534	17.1495	2.17857	0.499039	9.51532	2.61429	0.495824	12.3996	1.41577	0.930489	2.21581	0.243765
MDD-W	NCD risk	BMI ≥25 kg/m2	Odds ratio	Men	Total	Age-adjusted	360	24	REF	REF	REF	1.88351	0.43078	8.23483	4.51508	1.40776	17.232	2.24113	0.512154	9.8163	2.67301	0.505852	12.7158	1.43596	0.939667	2.25853	0.219407
MDD-W	NCD risk	BMI ≥25 kg/m2	Odds ratio	Women	Total	Unadjusted	451	75	REF	REF	REF	1.34	0.585137	2.93898	1.91429	0.941347	3.87715	1.15517	0.553386	2.3684	1.99189	0.854054	4.47145	1.20837	0.948482	1.55299	0.192105
MDD-W	NCD risk	BMI ≥25 kg/m2	Odds ratio	Women	Total	Age-adjusted	451	75	REF	REF	REF	1.41854	0.616601	3.13012	1.96318	0.962329	3.99102	1.20258	0.574137	2.4758	2.21612	0.940889	5.04034	1.23992	0.970579	1.59868	0.134466
MDD-W	Nutrient adequacy	BMI <18.5 kg/m2	Odds ratio	Men	Total	Unadjusted	360	88	REF	REF	REF	0.713846	0.355365	1.38818	0.32913	0.14079	0.702076	0.74359	0.36295	1.4704	0.692308	0.285954	1.55308	0.872218	0.688914	1.10375	0.464617
MDD-W	Nutrient adequacy	BMI <18.5 kg/m2	Odds ratio	Men	Total	Age-adjusted	360	88	REF	REF	REF	0.754607	0.373638	1.47792	0.330081	0.1408	0.706576	0.713895	0.346132	1.42043	0.66963	0.274747	1.51264	0.862981	0.681127	1.09252	0.371966
MDD-W	Nutrient adequacy	BMI <18.5 kg/m2	Odds ratio	Women	Total	Unadjusted	451	65	REF	REF	REF	0.47037	0.168373	1.13017	0.515474	0.209471	1.14704	0.687058	0.327084	1.38128	1.3984	0.61444	3.02708	0.94407	0.735534	1.21657	0.274582
MDD-W	Nutrient adequacy	BMI <18.5 kg/m2	Odds ratio	Women	Total	Age-adjusted	451	65	REF	REF	REF	0.425309	0.150871	1.0325	0.498392	0.20162	1.11469	0.633443	0.298577	1.28509	1.22482	0.531139	2.68454	0.909143	0.705777	1.1749	0.408465
MDD-W	Nutrient adequacy	Hemoglobin (g/dL)	Estimated marginal mean	Men	Total	Unadjusted	495		11.9055	11.5392	12.2718	13.3311	12.8147	13.8475	13.474	13.0063	13.9417	13.4328	12.9555	13.9101	13.5926	12.9562	14.229	0.718187	0.515731	0.920642	3.39491e-05
MDD-W	Nutrient adequacy	Hemoglobin (g/dL)	Estimated marginal mean	Men	Total	Age-adjusted	495		11.8992	11.5327	12.2657	13.3213	12.8045	13.838	13.4739	13.0063	13.9416	13.4415	12.9639	13.9191	13.6114	12.9739	14.2488	0.723039	0.520366	0.925713	2.53575e-05
MDD-W	Nutrient adequacy	Hemoglobin (g/dL)	Estimated marginal mean	Women	Total	Unadjusted	554		10.1432	9.77897	10.5074	11.8048	11.3362	12.2735	11.5064	11.1021	11.9107	11.6385	11.2342	12.0427	11.7254	11.1268	12.3241	0.702219	0.504838	0.899601	0.000139817
MDD-W	Nutrient adequacy	Hemoglobin (g/dL)	Estimated marginal mean	Women	Total	Age-adjusted	554		10.1472	9.78369	10.5107	11.795	11.3272	12.2629	11.4965	11.0929	11.9001	11.6471	11.2435	12.0506	11.7334	11.1358	12.3309	0.699865	0.502857	0.896873	0.000119037
MDD-W	Nutrient adequacy	Anemia	Odds ratio	Men	Total	Unadjusted	495	220	REF	REF	REF	0.481959	0.279433	0.823469	0.366376	0.216984	0.61061	0.426699	0.253018	0.712086	0.312622	0.1594	0.593086	0.6348	0.527989	0.759077	0.00086224
MDD-W	Nutrient adequacy	Anemia	Odds ratio	Men	Total	Age-adjusted	495	220	REF	REF	REF	0.482448	0.279684	0.824414	0.365362	0.216317	0.609081	0.424097	0.251231	0.708349	0.309504	0.157531	0.588183	0.633632	0.526836	0.757894	0.000791346
MDD-W	Nutrient adequacy	Anemia	Odds ratio	Women	Total	Unadjusted	554	316	REF	REF	REF	0.491221	0.288658	0.831706	0.592376	0.362669	0.963604	0.592376	0.362669	0.963604	0.432692	0.231538	0.802744	0.747247	0.623155	0.892333	0.0308798
MDD-W	Nutrient adequacy	Anemia	Odds ratio	Women	Total	Age-adjusted	554	316	REF	REF	REF	0.491305	0.288659	0.83199	0.592478	0.362664	0.963949	0.592343	0.362641	0.963569	0.432671	0.231524	0.802714	0.747264	0.623163	0.892366	0.0308734
MDD-W	Nutrient adequacy	Low MUAC	Odds ratio	Men	Total	Unadjusted	402	192	REF	REF	REF	0.319892	0.177794	0.566167	0.294504	0.165601	0.514803	0.380824	0.204254	0.699877	0.443932	0.212714	0.913777	0.667079	0.540782	0.817582	0.0768607
MDD-W	Nutrient adequacy	Low MUAC	Odds ratio	Men	Total	Age-adjusted	402	192	REF	REF	REF	0.335255	0.181349	0.609814	0.266934	0.145924	0.478818	0.358819	0.186402	0.679631	0.440131	0.203518	0.938055	0.650595	0.521741	0.805372	0.0672366
MDD-W	Nutrient adequacy	Low MUAC	Odds ratio	Women	Total	Unadjusted	517	234	REF	REF	REF	0.857586	0.516039	1.42482	0.598639	0.363381	0.979363	0.406723	0.24389	0.668509	0.359184	0.167071	0.732281	0.734268	0.615106	0.873664	0.000533447
MDD-W	Nutrient adequacy	Low MUAC	Odds ratio	Women	Total	Age-adjusted	517	234	REF	REF	REF	0.8178	0.48752	1.37032	0.600232	0.361765	0.989001	0.378345	0.224517	0.627733	0.319381	0.146909	0.658511	0.710404	0.592969	0.847963	0.000198393
MDD-W	Nutrient adequacy	Overall nutrient adequacy (energy-adjusted)	Estimated marginal mean	Men	Total	Unadjusted	1547		3.59407	3.49108	3.69706	4.03744	3.90119	4.17369	4.4757	4.35144	4.59996	4.79673	4.6634	4.93007	4.52772	4.36384	4.6916	0.447381	0.390026	0.504735	1.89895e-31
MDD-W	Nutrient adequacy	Overall nutrient adequacy (energy-adjusted)	Estimated marginal mean	Men	Total	Age-adjusted	1547		3.59653	3.49349	3.69958	4.03363	3.89728	4.16998	4.47693	4.35268	4.60118	4.7967	4.66339	4.93001	4.52492	4.36102	4.68883	0.446132	0.388707	0.503558	2.7016e-31
MDD-W	Nutrient adequacy	Overall nutrient adequacy (energy-adjusted)	Estimated marginal mean	Women	Total	Unadjusted	1624		4.06393	3.94004	4.18783	4.79856	4.63845	4.95868	5.44086	5.29602	5.58569	5.67187	5.5195	5.82425	5.07796	4.87819	5.27774	0.576253	0.507817	0.644688	5.96301e-27
MDD-W	Nutrient adequacy	Overall nutrient adequacy (energy-adjusted)	Estimated marginal mean	Women	Total	Age-adjusted	1624		4.06635	3.94246	4.19025	4.79427	4.63411	4.95443	5.43722	5.29236	5.58208	5.67297	5.52064	5.8253	5.0834	4.88356	5.28323	0.575947	0.507554	0.64434	3.8649e-27
MDD-W	Nutrient adequacy	Overall nutrient adequacy <4 (energy-adjusted)	Odds ratio	Men	Total	Unadjusted	1547	593	REF	REF	REF	0.561498	0.415143	0.758026	0.242939	0.178214	0.328915	0.164604	0.115764	0.231013	0.18692	0.125103	0.274251	0.453043	0.401836	0.509089	5.34756e-25
MDD-W	Nutrient adequacy	Overall nutrient adequacy <4 (energy-adjusted)	Odds ratio	Men	Total	Age-adjusted	1547	593	REF	REF	REF	0.569287	0.420618	0.769117	0.243073	0.178269	0.329177	0.165055	0.116053	0.231706	0.188751	0.126287	0.277047	0.454159	0.402777	0.510407	7.02454e-25
MDD-W	Nutrient adequacy	Overall nutrient adequacy <4 (energy-adjusted)	Odds ratio	Women	Total	Unadjusted	1624	417	REF	REF	REF	0.420318	0.306827	0.572278	0.175897	0.123374	0.246966	0.100234	0.0641928	0.151243	0.118823	0.0695106	0.192706	0.373912	0.327029	0.425698	1.46549e-23
MDD-W	Nutrient adequacy	Overall nutrient adequacy <4 (energy-adjusted)	Odds ratio	Women	Total	Age-adjusted	1624	417	REF	REF	REF	0.422159	0.308063	0.575002	0.176561	0.123814	0.247958	0.100275	0.0642176	0.15131	0.118521	0.069325	0.192244	0.374213	0.327291	0.426039	1.32162e-23
PDQS-like Metric	Anthropometry	BMI (kg/m2)	Estimated marginal mean	Men	Total	Unadjusted	360		20.5676	19.9653	21.1699	20.6997	20.0633	21.336	20.5763	19.9037	21.2488	19.8095	18.9831	20.6359	20.9267	20.0921	21.7613	0.00583648	-0.315248	0.326921	0.883923
PDQS-like Metric	Anthropometry	BMI (kg/m2)	Estimated marginal mean	Men	Total	Age-adjusted	360		20.5826	19.9828	21.1823	20.6834	20.0497	21.3171	20.634	19.9623	21.3058	19.7645	18.9407	20.5882	20.883	20.0511	21.7149	-0.0187235	-0.339391	0.301944	0.786627
PDQS-like Metric	Anthropometry	BMI (kg/m2)	Estimated marginal mean	Women	Total	Unadjusted	451		21.0774	20.2912	21.8636	22.286	21.4212	23.1508	22.4026	21.6431	23.1622	22.0994	21.2744	22.9244	21.2479	20.3667	22.1291	0.178608	-0.195116	0.552332	0.908981
PDQS-like Metric	Anthropometry	BMI (kg/m2)	Estimated marginal mean	Women	Total	Age-adjusted	451		21.1702	20.3852	21.9552	22.2218	21.3606	23.083	22.3509	21.5947	23.1071	22.1026	21.2824	22.9228	21.264	20.3878	22.1402	0.16493	-0.206161	0.536022	0.959496
PDQS-like Metric	Anthropometry	MUAC (cm)	Estimated marginal mean	Men	Total	Unadjusted	402		23.5578	22.8046	24.3111	24.7387	23.9354	25.542	25.454	24.5581	26.3499	25.1077	23.9827	26.2327	26.085	24.9377	27.2323	0.853611	0.434528	1.27269	0.000602014
PDQS-like Metric	Anthropometry	MUAC (cm)	Estimated marginal mean	Men	Total	Age-adjusted	402		23.7631	23.0476	24.4787	24.7578	23.9973	25.5183	25.5794	24.7304	26.4283	24.7695	23.7	25.839	25.7159	24.6246	26.8073	0.630223	0.226603	1.03384	0.00939245
PDQS-like Metric	Anthropometry	MUAC (cm)	Estimated marginal mean	Women	Total	Unadjusted	517		23.3917	22.7579	24.0256	24.7587	23.9771	25.5403	24.9868	24.2353	25.7383	26.5443	25.7147	27.3738	25.1779	24.2962	26.0597	0.875082	0.531289	1.21888	2.21823e-05
PDQS-like Metric	Anthropometry	MUAC (cm)	Estimated marginal mean	Women	Total	Age-adjusted	517		23.5162	22.8984	24.1341	24.6829	23.9225	25.4433	24.8599	24.1279	25.5919	26.5596	25.753	27.3661	25.1908	24.3335	26.0481	0.859683	0.525911	1.19345	2.0981e-05
PDQS-like Metric	NCD risk	BMI ≥25 kg/m2	Odds ratio	Men	Total	Unadjusted	360	24	REF	REF	REF	0.925926	0.258107	3.18618	1.04167	0.289755	3.59299	0.612245	0.0874412	2.77333	2.04545	0.607692	6.89316	1.11615	0.727759	1.71071	0.49279
PDQS-like Metric	NCD risk	BMI ≥25 kg/m2	Odds ratio	Men	Total	Age-adjusted	360	24	REF	REF	REF	0.907949	0.252564	3.13013	1.06934	0.296784	3.69924	0.590054	0.0840616	2.68217	1.97802	0.585303	6.68776	1.10064	0.714876	1.68955	0.530623
PDQS-like Metric	NCD risk	BMI ≥25 kg/m2	Odds ratio	Women	Total	Unadjusted	451	75	REF	REF	REF	1.36625	0.599453	3.13477	1.53846	0.725848	3.35892	1.5438	0.705218	3.4489	1.07348	0.444841	2.55115	1.04248	0.811663	1.34737	0.785084
PDQS-like Metric	NCD risk	BMI ≥25 kg/m2	Odds ratio	Women	Total	Age-adjusted	451	75	REF	REF	REF	1.27447	0.555359	2.94106	1.44066	0.674738	3.16326	1.48703	0.676928	3.33144	1.03658	0.428135	2.47065	1.03687	0.805339	1.34335	0.815838
PDQS-like Metric	Nutrient adequacy	BMI <18.5 kg/m2	Odds ratio	Men	Total	Unadjusted	360	88	REF	REF	REF	0.936232	0.449995	1.93074	1.52	0.756268	3.07342	2.66	1.26664	5.64407	0.72381	0.279326	1.73316	1.01445	0.791192	1.30022	0.691117
PDQS-like Metric	Nutrient adequacy	BMI <18.5 kg/m2	Odds ratio	Men	Total	Age-adjusted	360	88	REF	REF	REF	0.959507	0.45913	1.98864	1.4748	0.729966	2.99592	2.8437	1.34248	6.09836	0.756522	0.290451	1.8239	1.03557	0.806466	1.32954	0.600606
PDQS-like Metric	Nutrient adequacy	BMI <18.5 kg/m2	Odds ratio	Women	Total	Unadjusted	451	65	REF	REF	REF	0.427397	0.168112	0.997813	0.365625	0.150777	0.826483	0.43875	0.18019	0.996942	1.25593	0.612809	2.57014	0.935672	0.719828	1.22268	0.588091
PDQS-like Metric	Nutrient adequacy	BMI <18.5 kg/m2	Odds ratio	Women	Total	Age-adjusted	451	65	REF	REF	REF	0.46633	0.182398	1.09734	0.392873	0.161291	0.89344	0.460822	0.188543	1.05237	1.31978	0.640264	2.7196	0.943024	0.725506	1.23204	0.544268
PDQS-like Metric	Nutrient adequacy	Hemoglobin (g/dL)	Estimated marginal mean	Men	Total	Unadjusted	495		11.8613	11.4672	12.2553	13.3194	12.8737	13.765	13.2991	12.843	13.7551	13.2696	12.7043	13.8348	13.6813	13.1077	14.255	0.750939	0.547563	0.954314	8.85845e-06
PDQS-like Metric	Nutrient adequacy	Hemoglobin (g/dL)	Estimated marginal mean	Men	Total	Age-adjusted	495		11.8624	11.4681	12.2567	13.3236	12.8774	13.7698	13.3012	12.8448	13.7577	13.2613	12.695	13.8276	13.677	13.1028	14.2512	0.749395	0.545453	0.953338	1.05031e-05
PDQS-like Metric	Nutrient adequacy	Hemoglobin (g/dL)	Estimated marginal mean	Women	Total	Unadjusted	554		10.1474	9.78338	10.5114	11.5632	11.0896	12.0367	11.635	11.2043	12.0657	11.495	11.0603	11.9297	11.9242	11.4506	12.3977	0.789615	0.610389	0.968842	6.46735e-07
PDQS-like Metric	Nutrient adequacy	Hemoglobin (g/dL)	Estimated marginal mean	Women	Total	Age-adjusted	554		10.1668	9.80058	10.533	11.5563	11.0825	12.0301	11.6307	11.1999	12.0615	11.4902	11.0554	11.925	11.9091	11.4345	12.3837	0.779973	0.599229	0.960717	1.18358e-06
PDQS-like Metric	Nutrient adequacy	Anemia	Odds ratio	Men	Total	Unadjusted	495	220	REF	REF	REF	0.498891	0.299896	0.82362	0.519276	0.310441	0.862265	0.499703	0.276461	0.892667	0.33404	0.17809	0.610875	0.650915	0.539596	0.780327	0.00175178
PDQS-like Metric	Nutrient adequacy	Anemia	Odds ratio	Men	Total	Age-adjusted	495	220	REF	REF	REF	0.498683	0.299741	0.82335	0.519198	0.310389	0.862148	0.500305	0.276631	0.894289	0.33427	0.178181	0.611411	0.650525	0.539126	0.780092	0.00179921
PDQS-like Metric	Nutrient adequacy	Anemia	Odds ratio	Women	Total	Unadjusted	554	316	REF	REF	REF	0.783505	0.461751	1.33154	0.817571	0.49537	1.35009	0.707553	0.428314	1.1672	0.550121	0.324242	0.928951	0.784991	0.664069	0.924602	0.0328778
PDQS-like Metric	Nutrient adequacy	Anemia	Odds ratio	Women	Total	Age-adjusted	554	316	REF	REF	REF	0.779458	0.458342	1.32748	0.813762	0.49212	1.34626	0.704172	0.425406	1.16388	0.546378	0.320786	0.926096	0.782385	0.660929	0.922806	0.0320395
PDQS-like Metric	Nutrient adequacy	Low MUAC	Odds ratio	Men	Total	Unadjusted	402	192	REF	REF	REF	0.449048	0.258918	0.771444	0.299119	0.163908	0.536315	0.468571	0.239302	0.908566	0.3075	0.15157	0.607689	0.623944	0.498974	0.77311	0.0031467
PDQS-like Metric	Nutrient adequacy	Low MUAC	Odds ratio	Men	Total	Age-adjusted	402	192	REF	REF	REF	0.453544	0.254748	0.799443	0.280435	0.149641	0.515516	0.564101	0.279899	1.12919	0.363512	0.174066	0.741746	0.663953	0.525863	0.831185	0.0278311
PDQS-like Metric	Nutrient adequacy	Low MUAC	Odds ratio	Women	Total	Unadjusted	517	234	REF	REF	REF	0.564815	0.336275	0.94316	0.491935	0.295281	0.813323	0.264069	0.146927	0.463082	0.548097	0.312857	0.95312	0.709009	0.590612	0.847232	0.00246942
PDQS-like Metric	Nutrient adequacy	Low MUAC	Odds ratio	Women	Total	Age-adjusted	517	234	REF	REF	REF	0.595273	0.352228	1.00095	0.525009	0.313073	0.874583	0.266823	0.147729	0.470352	0.561129	0.318459	0.981723	0.70855	0.589558	0.847801	0.00280175
PDQS-like Metric	Nutrient adequacy	Overall nutrient adequacy (energy-adjusted)	Estimated marginal mean	Men	Total	Unadjusted	1547		3.78605	3.66956	3.90254	4.13749	4.00893	4.26605	4.31699	4.18843	4.44554	4.32842	4.1799	4.47694	4.69086	4.53149	4.85022	0.297764	0.238042	0.357486	1.64277e-18
PDQS-like Metric	Nutrient adequacy	Overall nutrient adequacy (energy-adjusted)	Estimated marginal mean	Men	Total	Age-adjusted	1547		3.78904	3.67235	3.90573	4.13771	4.00914	4.26628	4.31717	4.1886	4.44574	4.32506	4.17634	4.47378	4.68852	4.52906	4.84799	0.295871	0.235927	0.355814	3.44697e-18
PDQS-like Metric	Nutrient adequacy	Overall nutrient adequacy (energy-adjusted)	Estimated marginal mean	Women	Total	Unadjusted	1624		4.23461	4.09818	4.37104	4.88694	4.73113	5.04275	5.03408	4.87875	5.18942	5.43407	5.25629	5.61185	5.45139	5.27862	5.62416	0.46043	0.389947	0.530912	2.28284e-30
PDQS-like Metric	Nutrient adequacy	Overall nutrient adequacy (energy-adjusted)	Estimated marginal mean	Women	Total	Age-adjusted	1624		4.23936	4.10237	4.37635	4.88535	4.72947	5.04123	5.02999	4.87428	5.18571	5.43461	5.25681	5.61242	5.45028	5.27747	5.6231	0.458298	0.387707	0.528888	4.06839e-30
PDQS-like Metric	Nutrient adequacy	Overall nutrient adequacy <4 (energy-adjusted)	Odds ratio	Men	Total	Unadjusted	1547	593	REF	REF	REF	0.601525	0.448834	0.804603	0.371971	0.274066	0.502569	0.399205	0.286495	0.55305	0.230283	0.156686	0.333458	0.599985	0.535445	0.670526	2.35031e-15
PDQS-like Metric	Nutrient adequacy	Overall nutrient adequacy <4 (energy-adjusted)	Odds ratio	Men	Total	Age-adjusted	1547	593	REF	REF	REF	0.605152	0.451417	0.809704	0.374113	0.275582	0.505592	0.404861	0.290306	0.561409	0.23288	0.158378	0.337402	0.602728	0.537734	0.6738	4.72594e-15
PDQS-like Metric	Nutrient adequacy	Overall nutrient adequacy <4 (energy-adjusted)	Odds ratio	Women	Total	Unadjusted	1624	417	REF	REF	REF	0.458166	0.336018	0.621548	0.350634	0.2535	0.481293	0.164261	0.105631	0.247987	0.148244	0.0948813	0.224499	0.473982	0.415654	0.538391	1.27241e-22
PDQS-like Metric	Nutrient adequacy	Overall nutrient adequacy <4 (energy-adjusted)	Odds ratio	Women	Total	Age-adjusted	1624	417	REF	REF	REF	0.456568	0.334427	0.620141	0.348931	0.251688	0.480053	0.163875	0.10534	0.247512	0.14776	0.0944994	0.223951	0.473685	0.415205	0.538267	1.26074e-22

## Sheet: Supplemental table 9
Supplemental table 9: Comparison of age-adjusted associations between the GDQS, GDQS+, GDQS-, and other metrics vs. diet quality outcomes
Footnote: Shading indicates statistical significance of linear trends across quintiles (blue: P<0.05), and significance of Wald tests comparing trends between the GDQS and other metrics (blue: P<0.05).
Novel Metric	Comparison Metric	Outcome Group	Outcome	Statistic	Sex	Subgroup	n	Cases, n	Metric	Q1	95%CI		Q2	95%CI		Q3	95%CI		Q4	95%CI		Q5	95%CI		Per 1 SD	95%CI		P-trend	P-difference
GDQS	AHEI-2010	Anthropometry	BMI (kg/m2)	Estimated marginal mean	Men	Total	360		Comparison Metric	20.5377	19.8275	21.2479	20.5182	19.7566	21.2799	20.1874	19.4609	20.9139	20.6727	19.9909	21.3544	20.7183	20.0963	21.3402	0.131658	-0.167617	0.430932	0.638181	0.606468
GDQS	AHEI-2010	Anthropometry	BMI (kg/m2)	Estimated marginal mean	Men	Total	360		GDQS	20.5032	19.9158	21.0906	20.3424	19.6263	21.0585	20.7967	20.1149	21.4784	20.6182	19.8426	21.3937	20.4473	19.6716	21.2231	-0.00954731	-0.313074	0.29398	0.8846	0.606468
GDQS	AHEI-2010	Anthropometry	BMI (kg/m2)	Estimated marginal mean	Women	Total	451		Comparison Metric	21.6018	20.8117	22.3918	21.7519	20.8285	22.6753	21.8332	20.9686	22.6978	21.5892	20.7847	22.3937	22.3109	21.5609	23.0609	0.223884	-0.132625	0.580394	0.324965	0.600649
GDQS	AHEI-2010	Anthropometry	BMI (kg/m2)	Estimated marginal mean	Women	Total	451		GDQS	21.3405	20.5468	22.1342	21.9463	21.0931	22.7994	22.3084	21.4926	23.1241	21.9607	21.1864	22.735	21.6111	20.7417	22.4805	0.0843777	-0.284986	0.453741	0.678283	0.600649
GDQS	AHEI-2010	Anthropometry	MUAC (cm)	Estimated marginal mean	Men	Total	402		Comparison Metric	23.9523	23.0447	24.8599	24.5221	23.6308	25.4134	25.0275	24.1261	25.9289	24.6946	23.8481	25.5412	25.4164	24.6207	26.2121	0.474513	0.0890516	0.859974	0.0254541	0.278257
GDQS	AHEI-2010	Anthropometry	MUAC (cm)	Estimated marginal mean	Men	Total	402		GDQS	24.252	23.5227	24.9814	24.0166	23.1721	24.8612	25.0604	24.2181	25.9028	25.5347	24.561	26.5084	25.5211	24.5161	26.5261	0.502378	0.114392	0.890365	0.00475465	0.278257
GDQS	AHEI-2010	Anthropometry	MUAC (cm)	Estimated marginal mean	Women	Total	517		Comparison Metric	24.3596	23.6345	25.0848	24.6425	23.8677	25.4173	24.3764	23.5727	25.1801	24.6244	23.8591	25.3897	25.782	25.0489	26.5152	0.523183	0.189023	0.857342	0.0177733	0.179261
GDQS	AHEI-2010	Anthropometry	MUAC (cm)	Estimated marginal mean	Women	Total	517		GDQS	24.0459	23.3606	24.7312	23.5922	22.8927	24.2917	24.8499	24.1246	25.5752	26.2027	25.4292	26.9762	25.8321	24.9735	26.6908	0.859195	0.515484	1.20291	8.72031e-07	0.179261
GDQS	AHEI-2010	NCD risk	BMI ≥25 kg/m2	Odds ratio	Men	Total	360	24	Comparison Metric	REF	REF	REF	0.56345	0.0760203	3.00144	0.515089	0.0695761	2.7393	1.39854	0.381592	5.68764	2.05239	0.652049	7.77121	1.46922	0.981142	2.22837	0.114804	0.33617
GDQS	AHEI-2010	NCD risk	BMI ≥25 kg/m2	Odds ratio	Men	Total	360	24	GDQS	REF	REF	REF	1.55281	0.465404	5.18477	1.12575	0.312845	3.88711	0.852687	0.174306	3.37319	1.19572	0.294253	4.38147	0.985618	0.649591	1.46852	0.87389	0.33617
GDQS	AHEI-2010	NCD risk	BMI ≥25 kg/m2	Odds ratio	Women	Total	451	75	Comparison Metric	REF	REF	REF	1.18787	0.48901	2.84341	1.24121	0.534424	2.88443	1.28135	0.577817	2.88593	1.70562	0.813405	3.70255	1.19392	0.935412	1.53146	0.193188	0.360986
GDQS	AHEI-2010	NCD risk	BMI ≥25 kg/m2	Odds ratio	Women	Total	451	75	GDQS	REF	REF	REF	1.31185	0.574118	3.01761	1.4562	0.663594	3.26002	1.63836	0.768533	3.59863	1.04981	0.433938	2.50216	1.05882	0.822807	1.36176	0.740976	0.360986
GDQS	AHEI-2010	Nutrient adequacy	BMI <18.5 kg/m2	Odds ratio	Men	Total	360	88	Comparison Metric	REF	REF	REF	0.630835	0.262728	1.46125	0.813365	0.364077	1.79642	0.981843	0.46108	2.09652	1.08252	0.53222	2.23082	1.0461	0.827972	1.32271	0.476886	0.417125
GDQS	AHEI-2010	Nutrient adequacy	BMI <18.5 kg/m2	Odds ratio	Men	Total	360	88	GDQS	REF	REF	REF	1.18154	0.587751	2.35526	0.666002	0.31242	1.37421	0.934442	0.431739	1.96519	0.886382	0.408648	1.86593	0.95316	0.748956	1.20766	0.585109	0.417125
GDQS	AHEI-2010	Nutrient adequacy	BMI <18.5 kg/m2	Odds ratio	Women	Total	451	65	Comparison Metric	REF	REF	REF	1.20312	0.509491	2.807	0.828345	0.336331	1.97587	0.995392	0.43394	2.27099	0.990554	0.452598	2.18747	1.01742	0.785753	1.32056	0.818678	0.440151
GDQS	AHEI-2010	Nutrient adequacy	BMI <18.5 kg/m2	Odds ratio	Women	Total	451	65	GDQS	REF	REF	REF	0.898487	0.395776	2.00725	0.550718	0.220618	1.3007	0.821649	0.375634	1.78686	0.842454	0.36388	1.90612	0.997369	0.763211	1.30101	0.643954	0.440151
GDQS	AHEI-2010	Nutrient adequacy	Hemoglobin (g/dL)	Estimated marginal mean	Men	Total	495		Comparison Metric	12.346	11.9025	12.7896	12.7063	12.1929	13.2197	12.9098	12.4396	13.38	13.3234	12.8129	13.8339	13.5622	13.068	14.0563	0.491806	0.280277	0.703334	8.9406e-05	0.811795
GDQS	AHEI-2010	Nutrient adequacy	Hemoglobin (g/dL)	Estimated marginal mean	Men	Total	495		GDQS	12.3015	11.8561	12.7469	12.7437	12.2386	13.2488	13.2464	12.7805	13.7123	13.0064	12.5067	13.5061	13.5493	13.0327	14.0658	0.408783	0.195198	0.622368	0.000480716	0.811795
GDQS	AHEI-2010	Nutrient adequacy	Hemoglobin (g/dL)	Estimated marginal mean	Women	Total	554		Comparison Metric	10.253	9.85626	10.6498	11.3149	10.8578	11.772	11.7654	11.2909	12.2399	11.4839	11.0474	11.9204	11.601	11.1784	12.0236	0.534034	0.350324	0.717743	2.51814e-05	0.606805
GDQS	AHEI-2010	Nutrient adequacy	Hemoglobin (g/dL)	Estimated marginal mean	Women	Total	554		GDQS	10.4201	10.0161	10.8241	11.0058	10.5213	11.4902	11.2698	10.8318	11.7078	11.6803	11.2615	12.0992	11.8603	11.4124	12.3082	0.519385	0.327213	0.711558	4.73129e-07	0.606805
GDQS	AHEI-2010	Nutrient adequacy	Anemia	Odds ratio	Men	Total	495	220	Comparison Metric	REF	REF	REF	0.760754	0.436186	1.32209	0.82238	0.48457	1.39265	0.513776	0.290983	0.897547	0.442577	0.251246	0.769716	0.737497	0.613904	0.881825	0.00177681	0.349695
GDQS	AHEI-2010	Nutrient adequacy	Anemia	Odds ratio	Men	Total	495	220	GDQS	REF	REF	REF	0.786556	0.453066	1.36103	0.665605	0.391161	1.1269	0.663308	0.381634	1.146	0.560957	0.316961	0.98319	0.792019	0.661064	0.94571	0.0408203	0.349695
GDQS	AHEI-2010	Nutrient adequacy	Anemia	Odds ratio	Women	Total	554	316	Comparison Metric	REF	REF	REF	0.695732	0.408109	1.18361	0.58291	0.338575	0.999226	0.718065	0.425873	1.20771	0.637735	0.382384	1.05902	0.855305	0.726883	1.00414	0.140963	0.702509
GDQS	AHEI-2010	Nutrient adequacy	Anemia	Odds ratio	Women	Total	554	316	GDQS	REF	REF	REF	0.994552	0.5728	1.7338	0.986192	0.584926	1.66511	0.723329	0.435932	1.19636	0.597761	0.353591	1.0054	0.844611	0.713522	0.997962	0.0255443	0.702509
GDQS	AHEI-2010	Nutrient adequacy	Low MUAC	Odds ratio	Men	Total	402	192	Comparison Metric	REF	REF	REF	0.590828	0.295289	1.16961	0.449644	0.223063	0.892806	0.472162	0.239699	0.917309	0.367842	0.188715	0.704794	0.722253	0.581613	0.891272	0.00292337	0.682105
GDQS	AHEI-2010	Nutrient adequacy	Low MUAC	Odds ratio	Men	Total	402	192	GDQS	REF	REF	REF	0.777396	0.425918	1.41522	0.527218	0.288475	0.954689	0.387874	0.197088	0.747996	0.437761	0.22066	0.853766	0.703165	0.564155	0.870235	0.0024574	0.682105
GDQS	AHEI-2010	Nutrient adequacy	Low MUAC	Odds ratio	Women	Total	517	234	Comparison Metric	REF	REF	REF	0.948977	0.548411	1.64081	0.859141	0.490167	1.50217	0.916557	0.531275	1.57945	0.562796	0.326036	0.964314	0.803804	0.672839	0.957216	0.0566816	0.39337
GDQS	AHEI-2010	Nutrient adequacy	Low MUAC	Odds ratio	Women	Total	517	234	GDQS	REF	REF	REF	1.49644	0.889959	2.52753	1.21584	0.71799	2.06342	0.410372	0.227324	0.727999	0.570593	0.311464	1.03119	0.745006	0.616806	0.895751	0.000386713	0.39337
GDQS	AHEI-2010	Nutrient adequacy	Overall nutrient adequacy (energy-adjusted)	Estimated marginal mean	Men	Total	1547		Comparison Metric	3.76611	3.6333	3.89891	3.91003	3.77697	4.04309	4.25272	4.11971	4.38574	4.38267	4.24966	4.51568	4.65152	4.51868	4.78436	0.324401	0.264952	0.38385	8.6389e-25	0.201717
GDQS	AHEI-2010	Nutrient adequacy	Overall nutrient adequacy (energy-adjusted)	Estimated marginal mean	Men	Total	1547		GDQS	3.65916	3.5298	3.78851	3.85543	3.72677	3.9841	4.27369	4.14361	4.40378	4.56261	4.43094	4.69429	4.66046	4.52668	4.79423	0.382499	0.323952	0.441047	1.27135e-35	0.201717
GDQS	AHEI-2010	Nutrient adequacy	Overall nutrient adequacy (energy-adjusted)	Estimated marginal mean	Women	Total	1624		Comparison Metric	4.10025	3.9446	4.25589	4.66783	4.51219	4.82348	4.93761	4.7817	5.09351	5.41933	5.26355	5.57512	5.49017	5.33451	5.64584	0.50429	0.434566	0.574015	1.84291e-42	0.307133
GDQS	AHEI-2010	Nutrient adequacy	Overall nutrient adequacy (energy-adjusted)	Estimated marginal mean	Women	Total	1624		GDQS	3.97038	3.82707	4.11369	4.5583	4.40268	4.71391	5.25935	5.10832	5.41038	5.6117	5.46069	5.76271	5.32793	5.17127	5.48458	0.51481	0.445269	0.584351	1.40522e-50	0.307133
GDQS	AHEI-2010	Nutrient adequacy	Overall nutrient adequacy <4 (energy-adjusted)	Odds ratio	Men	Total	1547	593	Comparison Metric	REF	REF	REF	0.837384	0.610332	1.14805	0.48018	0.346971	0.662343	0.408948	0.294021	0.566388	0.257632	0.181199	0.363366	0.59606	0.531576	0.666559	2.23864e-18	0.141797
GDQS	AHEI-2010	Nutrient adequacy	Overall nutrient adequacy <4 (energy-adjusted)	Odds ratio	Men	Total	1547	593	GDQS	REF	REF	REF	0.628266	0.45812	0.859911	0.36347	0.262316	0.501434	0.218501	0.154101	0.307338	0.181079	0.125855	0.257863	0.508591	0.451044	0.571586	2.31443e-28	0.141797
GDQS	AHEI-2010	Nutrient adequacy	Overall nutrient adequacy <4 (energy-adjusted)	Odds ratio	Women	Total	1624	417	Comparison Metric	REF	REF	REF	0.420355	0.304353	0.578221	0.289538	0.205969	0.404165	0.148639	0.1002	0.216793	0.0960606	0.0612608	0.146324	0.42182	0.366768	0.482692	6.05103e-32	0.235052
GDQS	AHEI-2010	Nutrient adequacy	Overall nutrient adequacy <4 (energy-adjusted)	Odds ratio	Women	Total	1624	417	GDQS	REF	REF	REF	0.410131	0.298799	0.560641	0.155671	0.107826	0.221712	0.0781666	0.0497906	0.118934	0.0878188	0.0561961	0.133219	0.347646	0.299304	0.401455	1.27983e-39	0.235052
GDQS	GDQS-	Anthropometry	BMI (kg/m2)	Estimated marginal mean	Men	Total	360		Comparison Metric	21.5339	20.9202	22.1475	20.2851	19.6426	20.9277	20.2245	19.5812	20.8677	20.5907	19.8232	21.3583	19.696	18.893	20.4989	-0.621418	-0.944675	-0.298161	0.00369791	0.102249
GDQS	GDQS-	Anthropometry	BMI (kg/m2)	Estimated marginal mean	Men	Total	360		GDQS	20.5032	19.9158	21.0906	20.3424	19.6263	21.0585	20.7967	20.1149	21.4784	20.6182	19.8426	21.3937	20.4473	19.6716	21.2231	-0.00954731	-0.313074	0.29398	0.8846	0.102249
GDQS	GDQS-	Anthropometry	BMI (kg/m2)	Estimated marginal mean	Women	Total	451		Comparison Metric	22.1671	21.5471	22.7871	23.3044	22.3707	24.2381	21.4435	20.5913	22.2956	21.0675	20.1731	21.9618	21.0004	20.1164	21.8845	-0.478179	-0.86001	-0.0963476	0.000446473	0.205251
GDQS	GDQS-	Anthropometry	BMI (kg/m2)	Estimated marginal mean	Women	Total	451		GDQS	21.3405	20.5468	22.1342	21.9463	21.0931	22.7994	22.3084	21.4926	23.1241	21.9607	21.1864	22.735	21.6111	20.7417	22.4805	0.0843777	-0.284986	0.453741	0.678283	0.205251
GDQS	GDQS-	Anthropometry	MUAC (cm)	Estimated marginal mean	Men	Total	402		Comparison Metric	24.8028	23.9914	25.6142	25.1981	24.3574	26.0389	25.2064	24.3669	26.0458	25.2313	24.2763	26.1864	23.3781	22.5052	24.251	-0.361624	-0.758297	0.0350499	0.0420765	0.27088
GDQS	GDQS-	Anthropometry	MUAC (cm)	Estimated marginal mean	Men	Total	402		GDQS	24.252	23.5227	24.9814	24.0166	23.1721	24.8612	25.0604	24.2181	25.9028	25.5347	24.561	26.5084	25.5211	24.5161	26.5261	0.502378	0.114392	0.890365	0.00475465	0.27088
GDQS	GDQS-	Anthropometry	MUAC (cm)	Estimated marginal mean	Women	Total	517		Comparison Metric	25.8179	25.1959	26.4398	26.1955	25.2787	27.1124	24.3838	23.5554	25.2123	23.7551	23.0015	24.5087	23.8027	23.1096	24.4959	-0.802753	-1.14089	-0.46462	1.72081e-08	0.0315847
GDQS	GDQS-	Anthropometry	MUAC (cm)	Estimated marginal mean	Women	Total	517		GDQS	24.0459	23.3606	24.7312	23.5922	22.8927	24.2917	24.8499	24.1246	25.5752	26.2027	25.4292	26.9762	25.8321	24.9735	26.6908	0.859195	0.515484	1.20291	8.72031e-07	0.0315847
GDQS	GDQS-	NCD risk	BMI ≥25 kg/m2	Odds ratio	Men	Total	360	24	Comparison Metric	REF	REF	REF	0.554735	0.182555	1.53902	0.179262	0.0271405	0.696495	0.374239	0.0815045	1.27179	0.269905	0.0405287	1.06493	0.621804	0.406738	0.951804	0.0844332	0.199854
GDQS	GDQS-	NCD risk	BMI ≥25 kg/m2	Odds ratio	Men	Total	360	24	GDQS	REF	REF	REF	1.55281	0.465404	5.18477	1.12575	0.312845	3.88711	0.852687	0.174306	3.37319	1.19572	0.294253	4.38147	0.985618	0.649591	1.46852	0.87389	0.199854
GDQS	GDQS-	NCD risk	BMI ≥25 kg/m2	Odds ratio	Women	Total	451	75	Comparison Metric	REF	REF	REF	1.91791	0.962589	3.78489	0.750032	0.344072	1.55518	0.587439	0.246691	1.28888	0.529335	0.213582	1.18785	0.826684	0.634145	1.07363	0.0122595	0.330419
GDQS	GDQS-	NCD risk	BMI ≥25 kg/m2	Odds ratio	Women	Total	451	75	GDQS	REF	REF	REF	1.31185	0.574118	3.01761	1.4562	0.663594	3.26002	1.63836	0.768533	3.59863	1.04981	0.433938	2.50216	1.05882	0.822807	1.36176	0.740976	0.330419
GDQS	GDQS-	Nutrient adequacy	BMI <18.5 kg/m2	Odds ratio	Men	Total	360	88	Comparison Metric	REF	REF	REF	1.34519	0.629637	2.89821	2.18059	1.07131	4.55218	1.77158	0.784704	4.00205	1.6331	0.699563	3.77615	1.29757	0.997549	1.70449	0.185022	0.306864
GDQS	GDQS-	Nutrient adequacy	BMI <18.5 kg/m2	Odds ratio	Men	Total	360	88	GDQS	REF	REF	REF	1.18154	0.587751	2.35526	0.666002	0.31242	1.37421	0.934442	0.431739	1.96519	0.886382	0.408648	1.86593	0.95316	0.748956	1.20766	0.585109	0.306864
GDQS	GDQS-	Nutrient adequacy	BMI <18.5 kg/m2	Odds ratio	Women	Total	451	65	Comparison Metric	REF	REF	REF	1.34295	0.504313	3.38447	2.77911	1.23464	6.35083	3.05059	1.3221	7.12341	2.98956	1.32559	6.84478	1.56065	1.17309	2.09545	0.00204993	0.155521
GDQS	GDQS-	Nutrient adequacy	BMI <18.5 kg/m2	Odds ratio	Women	Total	451	65	GDQS	REF	REF	REF	0.898487	0.395776	2.00725	0.550718	0.220618	1.3007	0.821649	0.375634	1.78686	0.842454	0.36388	1.90612	0.997369	0.763211	1.30101	0.643954	0.155521
GDQS	GDQS-	Nutrient adequacy	Hemoglobin (g/dL)	Estimated marginal mean	Men	Total	495		Comparison Metric	13.4211	13.0485	13.7937	12.9764	12.495	13.4579	13.0401	12.5432	13.537	12.897	12.3381	13.4559	11.6023	11.02	12.1846	-0.568628	-0.788215	-0.349041	4.4611e-06	0.00940929
GDQS	GDQS-	Nutrient adequacy	Hemoglobin (g/dL)	Estimated marginal mean	Men	Total	495		GDQS	12.3015	11.8561	12.7469	12.7437	12.2386	13.2488	13.2464	12.7805	13.7123	13.0064	12.5067	13.5061	13.5493	13.0327	14.0658	0.408783	0.195198	0.622368	0.000480716	0.00940929
GDQS	GDQS-	Nutrient adequacy	Hemoglobin (g/dL)	Estimated marginal mean	Women	Total	554		Comparison Metric	11.5261	11.2243	11.8279	11.6122	11.1593	12.065	11.6363	11.1475	12.1251	10.7996	10.2834	11.3159	9.61333	9.05491	10.1718	-0.528269	-0.735619	-0.320919	5.94887e-10	0.0041408
GDQS	GDQS-	Nutrient adequacy	Hemoglobin (g/dL)	Estimated marginal mean	Women	Total	554		GDQS	10.4201	10.0161	10.8241	11.0058	10.5213	11.4902	11.2698	10.8318	11.7078	11.6803	11.2615	12.0992	11.8603	11.4124	12.3082	0.519385	0.327213	0.711558	4.73129e-07	0.0041408
GDQS	GDQS-	Nutrient adequacy	Anemia	Odds ratio	Men	Total	495	220	Comparison Metric	REF	REF	REF	1.71926	1.03517	2.86557	1.26537	0.749179	2.13262	1.42515	0.810451	2.502	2.25482	1.26793	4.05066	1.34933	1.1213	1.63009	0.0313572	0.0588619
GDQS	GDQS-	Nutrient adequacy	Anemia	Odds ratio	Men	Total	495	220	GDQS	REF	REF	REF	0.786556	0.453066	1.36103	0.665605	0.391161	1.1269	0.663308	0.381634	1.146	0.560957	0.316961	0.98319	0.792019	0.661064	0.94571	0.0408203	0.0588619
GDQS	GDQS-	Nutrient adequacy	Anemia	Odds ratio	Women	Total	554	316	Comparison Metric	REF	REF	REF	0.858602	0.534487	1.38168	0.729182	0.441929	1.20188	0.830836	0.493727	1.40132	1.95459	1.08473	3.64954	1.08475	0.906949	1.29882	0.0568223	0.0793925
GDQS	GDQS-	Nutrient adequacy	Anemia	Odds ratio	Women	Total	554	316	GDQS	REF	REF	REF	0.994552	0.5728	1.7338	0.986192	0.584926	1.66511	0.723329	0.435932	1.19636	0.597761	0.353591	1.0054	0.844611	0.713522	0.997962	0.0255443	0.0793925
GDQS	GDQS-	Nutrient adequacy	Low MUAC	Odds ratio	Men	Total	402	192	Comparison Metric	REF	REF	REF	0.86595	0.461846	1.61889	1.16179	0.624882	2.16427	0.898065	0.458149	1.75166	1.8555	0.97579	3.56477	1.25823	1.01818	1.56211	0.087891	0.0664861
GDQS	GDQS-	Nutrient adequacy	Low MUAC	Odds ratio	Men	Total	402	192	GDQS	REF	REF	REF	0.777396	0.425918	1.41522	0.527218	0.288475	0.954689	0.387874	0.197088	0.747996	0.437761	0.22066	0.853766	0.703165	0.564155	0.870235	0.0024574	0.0664861
GDQS	GDQS-	Nutrient adequacy	Low MUAC	Odds ratio	Women	Total	517	234	Comparison Metric	REF	REF	REF	1.25316	0.672296	2.31433	1.61969	0.906712	2.89147	3.8352	2.23266	6.686	3.95463	2.35927	6.72775	1.78113	1.47058	2.17357	1.19775e-09	0.0384892
GDQS	GDQS-	Nutrient adequacy	Low MUAC	Odds ratio	Women	Total	517	234	GDQS	REF	REF	REF	1.49644	0.889959	2.52753	1.21584	0.71799	2.06342	0.410372	0.227324	0.727999	0.570593	0.311464	1.03119	0.745006	0.616806	0.895751	0.000386713	0.0384892
GDQS	GDQS-	Nutrient adequacy	Overall nutrient adequacy (energy-adjusted)	Estimated marginal mean	Men	Total	1547		Comparison Metric	4.33613	4.22652	4.44574	4.4252	4.28232	4.56809	4.21523	4.07377	4.35668	3.99747	3.85636	4.13857	3.81805	3.65787	3.97823	-0.175612	-0.23655	-0.114675	7.19393e-11	0.000625851
GDQS	GDQS-	Nutrient adequacy	Overall nutrient adequacy (energy-adjusted)	Estimated marginal mean	Men	Total	1547		GDQS	3.65916	3.5298	3.78851	3.85543	3.72677	3.9841	4.27369	4.14361	4.40378	4.56261	4.43094	4.69429	4.66046	4.52668	4.79423	0.382499	0.323952	0.441047	1.27135e-35	0.000625851
GDQS	GDQS-	Nutrient adequacy	Overall nutrient adequacy (energy-adjusted)	Estimated marginal mean	Women	Total	1624		Comparison Metric	5.08541	4.96201	5.20881	5.02183	4.84121	5.20245	4.96933	4.79034	5.14832	4.77707	4.59741	4.95672	4.53325	4.34155	4.72495	-0.195771	-0.26907	-0.122471	4.58475e-07	0.000378203
GDQS	GDQS-	Nutrient adequacy	Overall nutrient adequacy (energy-adjusted)	Estimated marginal mean	Women	Total	1624		GDQS	3.97038	3.82707	4.11369	4.5583	4.40268	4.71391	5.25935	5.10832	5.41038	5.6117	5.46069	5.76271	5.32793	5.17127	5.48458	0.51481	0.445269	0.584351	1.40522e-50	0.000378203
GDQS	GDQS-	Nutrient adequacy	Overall nutrient adequacy <4 (energy-adjusted)	Odds ratio	Men	Total	1547	593	Comparison Metric	REF	REF	REF	0.84715	0.614256	1.16346	1.26056	0.928347	1.70997	1.5031	1.11142	2.03305	2.0243	1.46344	2.80467	1.27572	1.14907	1.41811	1.31081e-07	0.00166847
GDQS	GDQS-	Nutrient adequacy	Overall nutrient adequacy <4 (energy-adjusted)	Odds ratio	Men	Total	1547	593	GDQS	REF	REF	REF	0.628266	0.45812	0.859911	0.36347	0.262316	0.501434	0.218501	0.154101	0.307338	0.181079	0.125855	0.257863	0.508591	0.451044	0.571586	2.31443e-28	0.00166847
GDQS	GDQS-	Nutrient adequacy	Overall nutrient adequacy <4 (energy-adjusted)	Odds ratio	Women	Total	1624	417	Comparison Metric	REF	REF	REF	1.04857	0.740718	1.47356	1.15864	0.825369	1.61711	1.31088	0.939675	1.82068	1.72611	1.23564	2.40454	1.27087	1.13462	1.42543	0.000815776	0.00116628
GDQS	GDQS-	Nutrient adequacy	Overall nutrient adequacy <4 (energy-adjusted)	Odds ratio	Women	Total	1624	417	GDQS	REF	REF	REF	0.410131	0.298799	0.560641	0.155671	0.107826	0.221712	0.0781666	0.0497906	0.118934	0.0878188	0.0561961	0.133219	0.347646	0.299304	0.401455	1.27983e-39	0.00116628
GDQS	GDQS+	Anthropometry	BMI (kg/m2)	Estimated marginal mean	Men	Total	360		Comparison Metric	20.1639	19.5527	20.7752	20.7415	20.0548	21.4281	20.4092	19.7328	21.0856	20.9461	20.2271	21.6651	20.621	19.7882	21.4537	0.244891	-0.0809261	0.570708	0.339294	0.168905
GDQS	GDQS+	Anthropometry	BMI (kg/m2)	Estimated marginal mean	Men	Total	360		GDQS	20.5032	19.9158	21.0906	20.3424	19.6263	21.0585	20.7967	20.1149	21.4784	20.6182	19.8426	21.3937	20.4473	19.6716	21.2231	-0.00954731	-0.313074	0.29398	0.8846	0.168905
GDQS	GDQS+	Anthropometry	BMI (kg/m2)	Estimated marginal mean	Women	Total	451		Comparison Metric	21.3544	20.5947	22.114	21.6816	20.796	22.5671	22.016	21.2135	22.8184	22.4064	21.6135	23.1993	21.709	20.8321	22.5859	0.27601	-0.0999502	0.65197	0.282439	0.232641
GDQS	GDQS+	Anthropometry	BMI (kg/m2)	Estimated marginal mean	Women	Total	451		GDQS	21.3405	20.5468	22.1342	21.9463	21.0931	22.7994	22.3084	21.4926	23.1241	21.9607	21.1864	22.735	21.6111	20.7417	22.4805	0.0843777	-0.284986	0.453741	0.678283	0.232641
GDQS	GDQS+	Anthropometry	MUAC (cm)	Estimated marginal mean	Men	Total	402		Comparison Metric	23.6043	22.8983	24.3104	25.0424	24.2029	25.8818	25.1427	24.292	25.9934	25.7977	24.861	26.7344	24.9827	23.9102	26.0552	0.676617	0.271751	1.08148	0.0167769	0.585811
GDQS	GDQS+	Anthropometry	MUAC (cm)	Estimated marginal mean	Men	Total	402		GDQS	24.252	23.5227	24.9814	24.0166	23.1721	24.8612	25.0604	24.2181	25.9028	25.5347	24.561	26.5084	25.5211	24.5161	26.5261	0.502378	0.114392	0.890365	0.00475465	0.585811
GDQS	GDQS+	Anthropometry	MUAC (cm)	Estimated marginal mean	Women	Total	517		Comparison Metric	23.4309	22.8388	24.023	24.0113	23.2711	24.7516	25.4277	24.6555	26.1998	26.1355	25.3515	26.9194	26.1891	25.3285	27.0496	1.11305	0.778887	1.44721	4.35683e-10	0.0749054
GDQS	GDQS+	Anthropometry	MUAC (cm)	Estimated marginal mean	Women	Total	517		GDQS	24.0459	23.3606	24.7312	23.5922	22.8927	24.2917	24.8499	24.1246	25.5752	26.2027	25.4292	26.9762	25.8321	24.9735	26.6908	0.859195	0.515484	1.20291	8.72031e-07	0.0749054
GDQS	GDQS+	NCD risk	BMI ≥25 kg/m2	Odds ratio	Men	Total	360	24	Comparison Metric	REF	REF	REF	0.646116	0.131978	2.56055	1.46673	0.466221	4.75168	0.944526	0.23283	3.45377	1.30224	0.318525	4.80871	1.20697	0.779691	1.86121	0.559418	0.292004
GDQS	GDQS+	NCD risk	BMI ≥25 kg/m2	Odds ratio	Men	Total	360	24	GDQS	REF	REF	REF	1.55281	0.465404	5.18477	1.12575	0.312845	3.88711	0.852687	0.174306	3.37319	1.19572	0.294253	4.38147	0.985618	0.649591	1.46852	0.87389	0.292004
GDQS	GDQS+	NCD risk	BMI ≥25 kg/m2	Odds ratio	Women	Total	451	75	Comparison Metric	REF	REF	REF	1.16786	0.502183	2.67086	0.963885	0.426048	2.1563	1.87458	0.910062	3.95475	1.28553	0.562289	2.91277	1.14197	0.883204	1.47848	0.290554	0.253868
GDQS	GDQS+	NCD risk	BMI ≥25 kg/m2	Odds ratio	Women	Total	451	75	GDQS	REF	REF	REF	1.31185	0.574118	3.01761	1.4562	0.663594	3.26002	1.63836	0.768533	3.59863	1.04981	0.433938	2.50216	1.05882	0.822807	1.36176	0.740976	0.253868
GDQS	GDQS+	Nutrient adequacy	BMI <18.5 kg/m2	Odds ratio	Men	Total	360	88	Comparison Metric	REF	REF	REF	0.614415	0.29378	1.25251	1.00497	0.509389	1.97048	0.506395	0.226589	1.07996	0.639885	0.274173	1.4189	0.855276	0.658548	1.10457	0.245533	0.208223
GDQS	GDQS+	Nutrient adequacy	BMI <18.5 kg/m2	Odds ratio	Men	Total	360	88	GDQS	REF	REF	REF	1.18154	0.587751	2.35526	0.666002	0.31242	1.37421	0.934442	0.431739	1.96519	0.886382	0.408648	1.86593	0.95316	0.748956	1.20766	0.585109	0.208223
GDQS	GDQS+	Nutrient adequacy	BMI <18.5 kg/m2	Odds ratio	Women	Total	451	65	Comparison Metric	REF	REF	REF	0.653871	0.282024	1.44946	0.441284	0.180915	1.00418	0.618753	0.280803	1.32259	0.678063	0.298819	1.48333	0.836027	0.633505	1.09764	0.368224	0.23726
GDQS	GDQS+	Nutrient adequacy	BMI <18.5 kg/m2	Odds ratio	Women	Total	451	65	GDQS	REF	REF	REF	0.898487	0.395776	2.00725	0.550718	0.220618	1.3007	0.821649	0.375634	1.78686	0.842454	0.36388	1.90612	0.997369	0.763211	1.30101	0.643954	0.23726
GDQS	GDQS+	Nutrient adequacy	Hemoglobin (g/dL)	Estimated marginal mean	Men	Total	495		Comparison Metric	11.6397	11.2004	12.0791	13.2532	12.7186	13.7878	13.2889	12.8353	13.7425	13.3587	12.9135	13.8038	13.4017	12.896	13.9074	0.61766	0.405035	0.830284	3.19916e-06	0.0982143
GDQS	GDQS+	Nutrient adequacy	Hemoglobin (g/dL)	Estimated marginal mean	Men	Total	495		GDQS	12.3015	11.8561	12.7469	12.7437	12.2386	13.2488	13.2464	12.7805	13.7123	13.0064	12.5067	13.5061	13.5493	13.0327	14.0658	0.408783	0.195198	0.622368	0.000480716	0.0982143
GDQS	GDQS+	Nutrient adequacy	Hemoglobin (g/dL)	Estimated marginal mean	Women	Total	554		Comparison Metric	9.60002	9.17425	10.0258	11.3992	10.9418	11.8565	11.5855	11.1687	12.0024	11.8055	11.4244	12.1866	11.6359	11.2019	12.0698	0.732887	0.53579	0.929983	1.99637e-10	0.116574
GDQS	GDQS+	Nutrient adequacy	Hemoglobin (g/dL)	Estimated marginal mean	Women	Total	554		GDQS	10.4201	10.0161	10.8241	11.0058	10.5213	11.4902	11.2698	10.8318	11.7078	11.6803	11.2615	12.0992	11.8603	11.4124	12.3082	0.519385	0.327213	0.711558	4.73129e-07	0.116574
GDQS	GDQS+	Nutrient adequacy	Anemia	Odds ratio	Men	Total	495	220	Comparison Metric	REF	REF	REF	0.399145	0.218581	0.718946	0.456496	0.265062	0.778911	0.352673	0.203799	0.602684	0.429601	0.24069	0.758163	0.707604	0.58704	0.848987	0.00596679	0.172236
GDQS	GDQS+	Nutrient adequacy	Anemia	Odds ratio	Men	Total	495	220	GDQS	REF	REF	REF	0.786556	0.453066	1.36103	0.665605	0.391161	1.1269	0.663308	0.381634	1.146	0.560957	0.316961	0.98319	0.792019	0.661064	0.94571	0.0408203	0.172236
GDQS	GDQS+	Nutrient adequacy	Anemia	Odds ratio	Women	Total	554	316	Comparison Metric	REF	REF	REF	0.707401	0.396164	1.25841	0.523087	0.30093	0.900644	0.500723	0.294031	0.843443	0.628766	0.3578	1.09759	0.816612	0.683621	0.97311	0.0440109	0.655571
GDQS	GDQS+	Nutrient adequacy	Anemia	Odds ratio	Women	Total	554	316	GDQS	REF	REF	REF	0.994552	0.5728	1.7338	0.986192	0.584926	1.66511	0.723329	0.435932	1.19636	0.597761	0.353591	1.0054	0.844611	0.713522	0.997962	0.0255443	0.655571
GDQS	GDQS+	Nutrient adequacy	Low MUAC	Odds ratio	Men	Total	402	192	Comparison Metric	REF	REF	REF	0.350245	0.189338	0.63844	0.33263	0.178602	0.610152	0.227073	0.114506	0.438044	0.404122	0.197641	0.815504	0.626843	0.496352	0.785195	0.00516652	0.898883
GDQS	GDQS+	Nutrient adequacy	Low MUAC	Odds ratio	Men	Total	402	192	GDQS	REF	REF	REF	0.777396	0.425918	1.41522	0.527218	0.288475	0.954689	0.387874	0.197088	0.747996	0.437761	0.22066	0.853766	0.703165	0.564155	0.870235	0.0024574	0.898883
GDQS	GDQS+	Nutrient adequacy	Low MUAC	Odds ratio	Women	Total	517	234	Comparison Metric	REF	REF	REF	0.903586	0.540589	1.51198	0.46168	0.269687	0.782162	0.276321	0.155099	0.481342	0.30694	0.167752	0.548977	0.596783	0.490587	0.72123	1.89606e-07	0.0519086
GDQS	GDQS+	Nutrient adequacy	Low MUAC	Odds ratio	Women	Total	517	234	GDQS	REF	REF	REF	1.49644	0.889959	2.52753	1.21584	0.71799	2.06342	0.410372	0.227324	0.727999	0.570593	0.311464	1.03119	0.745006	0.616806	0.895751	0.000386713	0.0519086
GDQS	GDQS+	Nutrient adequacy	Overall nutrient adequacy (energy-adjusted)	Estimated marginal mean	Men	Total	1547		Comparison Metric	3.43439	3.31094	3.55785	3.99836	3.86915	4.12757	4.26483	4.1418	4.38786	4.75588	4.62212	4.88965	4.60844	4.48031	4.73657	0.431228	0.373482	0.488974	1.94909e-48	0.0772987
GDQS	GDQS+	Nutrient adequacy	Overall nutrient adequacy (energy-adjusted)	Estimated marginal mean	Men	Total	1547		GDQS	3.65916	3.5298	3.78851	3.85543	3.72677	3.9841	4.27369	4.14361	4.40378	4.56261	4.43094	4.69429	4.66046	4.52668	4.79423	0.382499	0.323952	0.441047	1.27135e-35	0.0772987
GDQS	GDQS+	Nutrient adequacy	Overall nutrient adequacy (energy-adjusted)	Estimated marginal mean	Women	Total	1624		Comparison Metric	3.80694	3.66609	3.94779	4.68417	4.52739	4.84096	5.2737	5.12597	5.42144	5.6096	5.46298	5.75622	5.3435	5.1905	5.4965	0.552551	0.483701	0.621401	3.28947e-58	0.148307
GDQS	GDQS+	Nutrient adequacy	Overall nutrient adequacy (energy-adjusted)	Estimated marginal mean	Women	Total	1624		GDQS	3.97038	3.82707	4.11369	4.5583	4.40268	4.71391	5.25935	5.10832	5.41038	5.6117	5.46069	5.76271	5.32793	5.17127	5.48458	0.51481	0.445269	0.584351	1.40522e-50	0.148307
GDQS	GDQS+	Nutrient adequacy	Overall nutrient adequacy <4 (energy-adjusted)	Odds ratio	Men	Total	1547	593	Comparison Metric	REF	REF	REF	0.433516	0.31339	0.597566	0.2506	0.180577	0.34576	0.106908	0.0721977	0.155893	0.163961	0.115323	0.231018	0.469102	0.41455	0.528881	2.72453e-35	0.250053
GDQS	GDQS+	Nutrient adequacy	Overall nutrient adequacy <4 (energy-adjusted)	Odds ratio	Men	Total	1547	593	GDQS	REF	REF	REF	0.628266	0.45812	0.859911	0.36347	0.262316	0.501434	0.218501	0.154101	0.307338	0.181079	0.125855	0.257863	0.508591	0.451044	0.571586	2.31443e-28	0.250053
GDQS	GDQS+	Nutrient adequacy	Overall nutrient adequacy <4 (energy-adjusted)	Odds ratio	Women	Total	1624	417	Comparison Metric	REF	REF	REF	0.358738	0.259166	0.494052	0.181876	0.128132	0.255444	0.0702616	0.0444803	0.1074	0.0767742	0.0485456	0.117523	0.330076	0.283016	0.382581	1.3077e-40	0.310846
GDQS	GDQS+	Nutrient adequacy	Overall nutrient adequacy <4 (energy-adjusted)	Odds ratio	Women	Total	1624	417	GDQS	REF	REF	REF	0.410131	0.298799	0.560641	0.155671	0.107826	0.221712	0.0781666	0.0497906	0.118934	0.0878188	0.0561961	0.133219	0.347646	0.299304	0.401455	1.27983e-39	0.310846
GDQS	MDD-W	Anthropometry	BMI (kg/m2)	Estimated marginal mean	Men	Total	360		Comparison Metric	19.8296	19.3147	20.3445	20.7237	20.0095	21.4379	21.5737	20.8829	22.2645	20.5417	19.7943	21.2892	20.7024	19.7642	21.6406	0.340006	0.037379	0.642633	0.198854	0.139112
GDQS	MDD-W	Anthropometry	BMI (kg/m2)	Estimated marginal mean	Men	Total	360		GDQS	20.5032	19.9158	21.0906	20.3424	19.6263	21.0585	20.7967	20.1149	21.4784	20.6182	19.8426	21.3937	20.4473	19.6716	21.2231	-0.00954731	-0.313074	0.29398	0.8846	0.139112
GDQS	MDD-W	Anthropometry	BMI (kg/m2)	Estimated marginal mean	Women	Total	451		Comparison Metric	21.3492	20.7223	21.9762	22.2412	21.2857	23.1967	22.4519	21.5899	23.3139	21.7217	20.9535	22.4899	22.0269	20.903	23.1508	0.258332	-0.0945645	0.611228	0.566475	0.289742
GDQS	MDD-W	Anthropometry	BMI (kg/m2)	Estimated marginal mean	Women	Total	451		GDQS	21.3405	20.5468	22.1342	21.9463	21.0931	22.7994	22.3084	21.4926	23.1241	21.9607	21.1864	22.735	21.6111	20.7417	22.4805	0.0843777	-0.284986	0.453741	0.678283	0.289742
GDQS	MDD-W	Anthropometry	MUAC (cm)	Estimated marginal mean	Men	Total	402		Comparison Metric	23.9313	23.2881	24.5745	24.9617	24.0743	25.849	25.4583	24.6115	26.3051	25.308	24.3205	26.2954	25.0819	23.8307	26.3331	0.523429	0.136352	0.910507	0.0960012	0.421638
GDQS	MDD-W	Anthropometry	MUAC (cm)	Estimated marginal mean	Men	Total	402		GDQS	24.252	23.5227	24.9814	24.0166	23.1721	24.8612	25.0604	24.2181	25.9028	25.5347	24.561	26.5084	25.5211	24.5161	26.5261	0.502378	0.114392	0.890365	0.00475465	0.421638
GDQS	MDD-W	Anthropometry	MUAC (cm)	Estimated marginal mean	Women	Total	517		Comparison Metric	23.7476	23.2042	24.291	24.3688	23.5596	25.178	25.4645	24.6937	26.2354	25.7147	24.9636	26.4657	26.5807	25.3858	27.7756	0.878154	0.548633	1.20767	1.86937e-06	0.0397491
GDQS	MDD-W	Anthropometry	MUAC (cm)	Estimated marginal mean	Women	Total	517		GDQS	24.0459	23.3606	24.7312	23.5922	22.8927	24.2917	24.8499	24.1246	25.5752	26.2027	25.4292	26.9762	25.8321	24.9735	26.6908	0.859195	0.515484	1.20291	8.72031e-07	0.0397491
GDQS	MDD-W	NCD risk	BMI ≥25 kg/m2	Odds ratio	Men	Total	360	24	Comparison Metric	REF	REF	REF	1.88351	0.43078	8.23483	4.51508	1.40776	17.232	2.24113	0.512154	9.8163	2.67301	0.505852	12.7158	1.43596	0.939667	2.25853	0.219407	0.228188
GDQS	MDD-W	NCD risk	BMI ≥25 kg/m2	Odds ratio	Men	Total	360	24	GDQS	REF	REF	REF	1.55281	0.465404	5.18477	1.12575	0.312845	3.88711	0.852687	0.174306	3.37319	1.19572	0.294253	4.38147	0.985618	0.649591	1.46852	0.87389	0.228188
GDQS	MDD-W	NCD risk	BMI ≥25 kg/m2	Odds ratio	Women	Total	451	75	Comparison Metric	REF	REF	REF	1.41854	0.616601	3.13012	1.96318	0.962329	3.99102	1.20258	0.574137	2.4758	2.21612	0.940889	5.04034	1.23992	0.970579	1.59868	0.134466	0.150293
GDQS	MDD-W	NCD risk	BMI ≥25 kg/m2	Odds ratio	Women	Total	451	75	GDQS	REF	REF	REF	1.31185	0.574118	3.01761	1.4562	0.663594	3.26002	1.63836	0.768533	3.59863	1.04981	0.433938	2.50216	1.05882	0.822807	1.36176	0.740976	0.150293
GDQS	MDD-W	Nutrient adequacy	BMI <18.5 kg/m2	Odds ratio	Men	Total	360	88	Comparison Metric	REF	REF	REF	0.754607	0.373638	1.47792	0.330081	0.1408	0.706576	0.713895	0.346132	1.42043	0.66963	0.274747	1.51264	0.862981	0.681127	1.09252	0.371966	0.35709
GDQS	MDD-W	Nutrient adequacy	BMI <18.5 kg/m2	Odds ratio	Men	Total	360	88	GDQS	REF	REF	REF	1.18154	0.587751	2.35526	0.666002	0.31242	1.37421	0.934442	0.431739	1.96519	0.886382	0.408648	1.86593	0.95316	0.748956	1.20766	0.585109	0.35709
GDQS	MDD-W	Nutrient adequacy	BMI <18.5 kg/m2	Odds ratio	Women	Total	451	65	Comparison Metric	REF	REF	REF	0.425309	0.150871	1.0325	0.498392	0.20162	1.11469	0.633443	0.298577	1.28509	1.22482	0.531139	2.68454	0.909143	0.705777	1.1749	0.408465	0.473613
GDQS	MDD-W	Nutrient adequacy	BMI <18.5 kg/m2	Odds ratio	Women	Total	451	65	GDQS	REF	REF	REF	0.898487	0.395776	2.00725	0.550718	0.220618	1.3007	0.821649	0.375634	1.78686	0.842454	0.36388	1.90612	0.997369	0.763211	1.30101	0.643954	0.473613
GDQS	MDD-W	Nutrient adequacy	Hemoglobin (g/dL)	Estimated marginal mean	Men	Total	495		Comparison Metric	11.8992	11.5327	12.2657	13.3213	12.8045	13.838	13.4739	13.0063	13.9416	13.4415	12.9639	13.9191	13.6114	12.9739	14.2488	0.723039	0.520366	0.925713	2.53575e-05	0.13679
GDQS	MDD-W	Nutrient adequacy	Hemoglobin (g/dL)	Estimated marginal mean	Men	Total	495		GDQS	12.3015	11.8561	12.7469	12.7437	12.2386	13.2488	13.2464	12.7805	13.7123	13.0064	12.5067	13.5061	13.5493	13.0327	14.0658	0.408783	0.195198	0.622368	0.000480716	0.13679
GDQS	MDD-W	Nutrient adequacy	Hemoglobin (g/dL)	Estimated marginal mean	Women	Total	554		Comparison Metric	10.1472	9.78369	10.5107	11.795	11.3272	12.2629	11.4965	11.0929	11.9001	11.6471	11.2435	12.0506	11.7334	11.1358	12.3309	0.699865	0.502857	0.896873	0.000119037	0.621673
GDQS	MDD-W	Nutrient adequacy	Hemoglobin (g/dL)	Estimated marginal mean	Women	Total	554		GDQS	10.4201	10.0161	10.8241	11.0058	10.5213	11.4902	11.2698	10.8318	11.7078	11.6803	11.2615	12.0992	11.8603	11.4124	12.3082	0.519385	0.327213	0.711558	4.73129e-07	0.621673
GDQS	MDD-W	Nutrient adequacy	Anemia	Odds ratio	Men	Total	495	220	Comparison Metric	REF	REF	REF	0.482448	0.279684	0.824414	0.365362	0.216317	0.609081	0.424097	0.251231	0.708349	0.309504	0.157531	0.588183	0.633632	0.526836	0.757894	0.000791346	0.0953022
GDQS	MDD-W	Nutrient adequacy	Anemia	Odds ratio	Men	Total	495	220	GDQS	REF	REF	REF	0.786556	0.453066	1.36103	0.665605	0.391161	1.1269	0.663308	0.381634	1.146	0.560957	0.316961	0.98319	0.792019	0.661064	0.94571	0.0408203	0.0953022
GDQS	MDD-W	Nutrient adequacy	Anemia	Odds ratio	Women	Total	554	316	Comparison Metric	REF	REF	REF	0.491305	0.288659	0.83199	0.592478	0.362664	0.963949	0.592343	0.362641	0.963569	0.432671	0.231524	0.802714	0.747264	0.623163	0.892366	0.0308734	0.396552
GDQS	MDD-W	Nutrient adequacy	Anemia	Odds ratio	Women	Total	554	316	GDQS	REF	REF	REF	0.994552	0.5728	1.7338	0.986192	0.584926	1.66511	0.723329	0.435932	1.19636	0.597761	0.353591	1.0054	0.844611	0.713522	0.997962	0.0255443	0.396552
GDQS	MDD-W	Nutrient adequacy	Low MUAC	Odds ratio	Men	Total	402	192	Comparison Metric	REF	REF	REF	0.335255	0.181349	0.609814	0.266934	0.145924	0.478818	0.358819	0.186402	0.679631	0.440131	0.203518	0.938055	0.650595	0.521741	0.805372	0.0672366	0.505766
GDQS	MDD-W	Nutrient adequacy	Low MUAC	Odds ratio	Men	Total	402	192	GDQS	REF	REF	REF	0.777396	0.425918	1.41522	0.527218	0.288475	0.954689	0.387874	0.197088	0.747996	0.437761	0.22066	0.853766	0.703165	0.564155	0.870235	0.0024574	0.505766
GDQS	MDD-W	Nutrient adequacy	Low MUAC	Odds ratio	Women	Total	517	234	Comparison Metric	REF	REF	REF	0.8178	0.48752	1.37032	0.600232	0.361765	0.989001	0.378345	0.224517	0.627733	0.319381	0.146909	0.658511	0.710404	0.592969	0.847963	0.000198393	0.196716
GDQS	MDD-W	Nutrient adequacy	Low MUAC	Odds ratio	Women	Total	517	234	GDQS	REF	REF	REF	1.49644	0.889959	2.52753	1.21584	0.71799	2.06342	0.410372	0.227324	0.727999	0.570593	0.311464	1.03119	0.745006	0.616806	0.895751	0.000386713	0.196716
GDQS	MDD-W	Nutrient adequacy	Overall nutrient adequacy (energy-adjusted)	Estimated marginal mean	Men	Total	1547		Comparison Metric	3.59653	3.49349	3.69958	4.03363	3.89728	4.16998	4.47693	4.35268	4.60118	4.7967	4.66339	4.93001	4.52492	4.36102	4.68883	0.446132	0.388707	0.503558	2.7016e-31	0.385078
GDQS	MDD-W	Nutrient adequacy	Overall nutrient adequacy (energy-adjusted)	Estimated marginal mean	Men	Total	1547		GDQS	3.65916	3.5298	3.78851	3.85543	3.72677	3.9841	4.27369	4.14361	4.40378	4.56261	4.43094	4.69429	4.66046	4.52668	4.79423	0.382499	0.323952	0.441047	1.27135e-35	0.385078
GDQS	MDD-W	Nutrient adequacy	Overall nutrient adequacy (energy-adjusted)	Estimated marginal mean	Women	Total	1624		Comparison Metric	4.06635	3.94246	4.19025	4.79427	4.63411	4.95443	5.43722	5.29236	5.58208	5.67297	5.52064	5.8253	5.0834	4.88356	5.28323	0.575947	0.507554	0.64434	3.8649e-27	0.201542
GDQS	MDD-W	Nutrient adequacy	Overall nutrient adequacy (energy-adjusted)	Estimated marginal mean	Women	Total	1624		GDQS	3.97038	3.82707	4.11369	4.5583	4.40268	4.71391	5.25935	5.10832	5.41038	5.6117	5.46069	5.76271	5.32793	5.17127	5.48458	0.51481	0.445269	0.584351	1.40522e-50	0.201542
GDQS	MDD-W	Nutrient adequacy	Overall nutrient adequacy <4 (energy-adjusted)	Odds ratio	Men	Total	1547	593	Comparison Metric	REF	REF	REF	0.569287	0.420618	0.769117	0.243073	0.178269	0.329177	0.165055	0.116053	0.231706	0.188751	0.126287	0.277047	0.454159	0.402777	0.510407	7.02454e-25	0.322842
GDQS	MDD-W	Nutrient adequacy	Overall nutrient adequacy <4 (energy-adjusted)	Odds ratio	Men	Total	1547	593	GDQS	REF	REF	REF	0.628266	0.45812	0.859911	0.36347	0.262316	0.501434	0.218501	0.154101	0.307338	0.181079	0.125855	0.257863	0.508591	0.451044	0.571586	2.31443e-28	0.322842
GDQS	MDD-W	Nutrient adequacy	Overall nutrient adequacy <4 (energy-adjusted)	Odds ratio	Women	Total	1624	417	Comparison Metric	REF	REF	REF	0.422159	0.308063	0.575002	0.176561	0.123814	0.247958	0.100275	0.0642176	0.15131	0.118521	0.069325	0.192244	0.374213	0.327291	0.426039	1.32162e-23	0.308075
GDQS	MDD-W	Nutrient adequacy	Overall nutrient adequacy <4 (energy-adjusted)	Odds ratio	Women	Total	1624	417	GDQS	REF	REF	REF	0.410131	0.298799	0.560641	0.155671	0.107826	0.221712	0.0781666	0.0497906	0.118934	0.0878188	0.0561961	0.133219	0.347646	0.299304	0.401455	1.27983e-39	0.308075
GDQS	PDQS-like Metric	Anthropometry	BMI (kg/m2)	Estimated marginal mean	Men	Total	360		Comparison Metric	20.5826	19.9828	21.1823	20.6834	20.0497	21.3171	20.634	19.9623	21.3058	19.7645	18.9407	20.5882	20.883	20.0511	21.7149	-0.0187235	-0.339391	0.301944	0.786627	0.772207
GDQS	PDQS-like Metric	Anthropometry	BMI (kg/m2)	Estimated marginal mean	Men	Total	360		GDQS	20.5032	19.9158	21.0906	20.3424	19.6263	21.0585	20.7967	20.1149	21.4784	20.6182	19.8426	21.3937	20.4473	19.6716	21.2231	-0.00954731	-0.313074	0.29398	0.8846	0.772207
GDQS	PDQS-like Metric	Anthropometry	BMI (kg/m2)	Estimated marginal mean	Women	Total	451		Comparison Metric	21.1702	20.3852	21.9552	22.2218	21.3606	23.083	22.3509	21.5947	23.1071	22.1026	21.2824	22.9228	21.264	20.3878	22.1402	0.16493	-0.206161	0.536022	0.959496	0.541994
GDQS	PDQS-like Metric	Anthropometry	BMI (kg/m2)	Estimated marginal mean	Women	Total	451		GDQS	21.3405	20.5468	22.1342	21.9463	21.0931	22.7994	22.3084	21.4926	23.1241	21.9607	21.1864	22.735	21.6111	20.7417	22.4805	0.0843777	-0.284986	0.453741	0.678283	0.541994
GDQS	PDQS-like Metric	Anthropometry	MUAC (cm)	Estimated marginal mean	Men	Total	402		Comparison Metric	23.7631	23.0476	24.4787	24.7578	23.9973	25.5183	25.5794	24.7304	26.4283	24.7695	23.7	25.839	25.7159	24.6246	26.8073	0.630223	0.226603	1.03384	0.00939245	0.656135
GDQS	PDQS-like Metric	Anthropometry	MUAC (cm)	Estimated marginal mean	Men	Total	402		GDQS	24.252	23.5227	24.9814	24.0166	23.1721	24.8612	25.0604	24.2181	25.9028	25.5347	24.561	26.5084	25.5211	24.5161	26.5261	0.502378	0.114392	0.890365	0.00475465	0.656135
GDQS	PDQS-like Metric	Anthropometry	MUAC (cm)	Estimated marginal mean	Women	Total	517		Comparison Metric	23.5162	22.8984	24.1341	24.6829	23.9225	25.4433	24.8599	24.1279	25.5919	26.5596	25.753	27.3661	25.1908	24.3335	26.0481	0.859683	0.525911	1.19345	2.0981e-05	0.00845411
GDQS	PDQS-like Metric	Anthropometry	MUAC (cm)	Estimated marginal mean	Women	Total	517		GDQS	24.0459	23.3606	24.7312	23.5922	22.8927	24.2917	24.8499	24.1246	25.5752	26.2027	25.4292	26.9762	25.8321	24.9735	26.6908	0.859195	0.515484	1.20291	8.72031e-07	0.00845411
GDQS	PDQS-like Metric	NCD risk	BMI ≥25 kg/m2	Odds ratio	Men	Total	360	24	Comparison Metric	REF	REF	REF	0.907949	0.252564	3.13013	1.06934	0.296784	3.69924	0.590054	0.0840616	2.68217	1.97802	0.585303	6.68776	1.10064	0.714876	1.68955	0.530623	0.219277
GDQS	PDQS-like Metric	NCD risk	BMI ≥25 kg/m2	Odds ratio	Men	Total	360	24	GDQS	REF	REF	REF	1.55281	0.465404	5.18477	1.12575	0.312845	3.88711	0.852687	0.174306	3.37319	1.19572	0.294253	4.38147	0.985618	0.649591	1.46852	0.87389	0.219277
GDQS	PDQS-like Metric	NCD risk	BMI ≥25 kg/m2	Odds ratio	Women	Total	451	75	Comparison Metric	REF	REF	REF	1.27447	0.555359	2.94106	1.44066	0.674738	3.16326	1.48703	0.676928	3.33144	1.03658	0.428135	2.47065	1.03687	0.805339	1.34335	0.815838	0.758476
GDQS	PDQS-like Metric	NCD risk	BMI ≥25 kg/m2	Odds ratio	Women	Total	451	75	GDQS	REF	REF	REF	1.31185	0.574118	3.01761	1.4562	0.663594	3.26002	1.63836	0.768533	3.59863	1.04981	0.433938	2.50216	1.05882	0.822807	1.36176	0.740976	0.758476
GDQS	PDQS-like Metric	Nutrient adequacy	BMI <18.5 kg/m2	Odds ratio	Men	Total	360	88	Comparison Metric	REF	REF	REF	0.959507	0.45913	1.98864	1.4748	0.729966	2.99592	2.8437	1.34248	6.09836	0.756522	0.290451	1.8239	1.03557	0.806466	1.32954	0.600606	0.244032
GDQS	PDQS-like Metric	Nutrient adequacy	BMI <18.5 kg/m2	Odds ratio	Men	Total	360	88	GDQS	REF	REF	REF	1.18154	0.587751	2.35526	0.666002	0.31242	1.37421	0.934442	0.431739	1.96519	0.886382	0.408648	1.86593	0.95316	0.748956	1.20766	0.585109	0.244032
GDQS	PDQS-like Metric	Nutrient adequacy	BMI <18.5 kg/m2	Odds ratio	Women	Total	451	65	Comparison Metric	REF	REF	REF	0.46633	0.182398	1.09734	0.392873	0.161291	0.89344	0.460822	0.188543	1.05237	1.31978	0.640264	2.7196	0.943024	0.725506	1.23204	0.544268	0.22601
GDQS	PDQS-like Metric	Nutrient adequacy	BMI <18.5 kg/m2	Odds ratio	Women	Total	451	65	GDQS	REF	REF	REF	0.898487	0.395776	2.00725	0.550718	0.220618	1.3007	0.821649	0.375634	1.78686	0.842454	0.36388	1.90612	0.997369	0.763211	1.30101	0.643954	0.22601
GDQS	PDQS-like Metric	Nutrient adequacy	Hemoglobin (g/dL)	Estimated marginal mean	Men	Total	495		Comparison Metric	11.8624	11.4681	12.2567	13.3236	12.8774	13.7698	13.3012	12.8448	13.7577	13.2613	12.695	13.8276	13.677	13.1028	14.2512	0.749395	0.545453	0.953338	1.05031e-05	0.117935
GDQS	PDQS-like Metric	Nutrient adequacy	Hemoglobin (g/dL)	Estimated marginal mean	Men	Total	495		GDQS	12.3015	11.8561	12.7469	12.7437	12.2386	13.2488	13.2464	12.7805	13.7123	13.0064	12.5067	13.5061	13.5493	13.0327	14.0658	0.408783	0.195198	0.622368	0.000480716	0.117935
GDQS	PDQS-like Metric	Nutrient adequacy	Hemoglobin (g/dL)	Estimated marginal mean	Women	Total	554		Comparison Metric	10.1668	9.80058	10.533	11.5563	11.0825	12.0301	11.6307	11.1999	12.0615	11.4902	11.0554	11.925	11.9091	11.4345	12.3837	0.779973	0.599229	0.960717	1.18358e-06	0.312654
GDQS	PDQS-like Metric	Nutrient adequacy	Hemoglobin (g/dL)	Estimated marginal mean	Women	Total	554		GDQS	10.4201	10.0161	10.8241	11.0058	10.5213	11.4902	11.2698	10.8318	11.7078	11.6803	11.2615	12.0992	11.8603	11.4124	12.3082	0.519385	0.327213	0.711558	4.73129e-07	0.312654
GDQS	PDQS-like Metric	Nutrient adequacy	Anemia	Odds ratio	Men	Total	495	220	Comparison Metric	REF	REF	REF	0.498683	0.299741	0.82335	0.519198	0.310389	0.862148	0.500305	0.276631	0.894289	0.33427	0.178181	0.611411	0.650525	0.539126	0.780092	0.00179921	0.129769
GDQS	PDQS-like Metric	Nutrient adequacy	Anemia	Odds ratio	Men	Total	495	220	GDQS	REF	REF	REF	0.786556	0.453066	1.36103	0.665605	0.391161	1.1269	0.663308	0.381634	1.146	0.560957	0.316961	0.98319	0.792019	0.661064	0.94571	0.0408203	0.129769
GDQS	PDQS-like Metric	Nutrient adequacy	Anemia	Odds ratio	Women	Total	554	316	Comparison Metric	REF	REF	REF	0.779458	0.458342	1.32748	0.813762	0.49212	1.34626	0.704172	0.425406	1.16388	0.546378	0.320786	0.926096	0.782385	0.660929	0.922806	0.0320395	0.686179
GDQS	PDQS-like Metric	Nutrient adequacy	Anemia	Odds ratio	Women	Total	554	316	GDQS	REF	REF	REF	0.994552	0.5728	1.7338	0.986192	0.584926	1.66511	0.723329	0.435932	1.19636	0.597761	0.353591	1.0054	0.844611	0.713522	0.997962	0.0255443	0.686179
GDQS	PDQS-like Metric	Nutrient adequacy	Low MUAC	Odds ratio	Men	Total	402	192	Comparison Metric	REF	REF	REF	0.453544	0.254748	0.799443	0.280435	0.149641	0.515516	0.564101	0.279899	1.12919	0.363512	0.174066	0.741746	0.663953	0.525863	0.831185	0.0278311	0.549685
GDQS	PDQS-like Metric	Nutrient adequacy	Low MUAC	Odds ratio	Men	Total	402	192	GDQS	REF	REF	REF	0.777396	0.425918	1.41522	0.527218	0.288475	0.954689	0.387874	0.197088	0.747996	0.437761	0.22066	0.853766	0.703165	0.564155	0.870235	0.0024574	0.549685
GDQS	PDQS-like Metric	Nutrient adequacy	Low MUAC	Odds ratio	Women	Total	517	234	Comparison Metric	REF	REF	REF	0.595273	0.352228	1.00095	0.525009	0.313073	0.874583	0.266823	0.147729	0.470352	0.561129	0.318459	0.981723	0.70855	0.589558	0.847801	0.00280175	0.435965
GDQS	PDQS-like Metric	Nutrient adequacy	Low MUAC	Odds ratio	Women	Total	517	234	GDQS	REF	REF	REF	1.49644	0.889959	2.52753	1.21584	0.71799	2.06342	0.410372	0.227324	0.727999	0.570593	0.311464	1.03119	0.745006	0.616806	0.895751	0.000386713	0.435965
GDQS	PDQS-like Metric	Nutrient adequacy	Overall nutrient adequacy (energy-adjusted)	Estimated marginal mean	Men	Total	1547		Comparison Metric	3.78904	3.67235	3.90573	4.13771	4.00914	4.26628	4.31717	4.1886	4.44574	4.32506	4.17634	4.47378	4.68852	4.52906	4.84799	0.295871	0.235927	0.355814	3.44697e-18	0.0602784
GDQS	PDQS-like Metric	Nutrient adequacy	Overall nutrient adequacy (energy-adjusted)	Estimated marginal mean	Men	Total	1547		GDQS	3.65916	3.5298	3.78851	3.85543	3.72677	3.9841	4.27369	4.14361	4.40378	4.56261	4.43094	4.69429	4.66046	4.52668	4.79423	0.382499	0.323952	0.441047	1.27135e-35	0.0602784
GDQS	PDQS-like Metric	Nutrient adequacy	Overall nutrient adequacy (energy-adjusted)	Estimated marginal mean	Women	Total	1624		Comparison Metric	4.23936	4.10237	4.37635	4.88535	4.72947	5.04123	5.02999	4.87428	5.18571	5.43461	5.25681	5.61242	5.45028	5.27747	5.6231	0.458298	0.387707	0.528888	4.06839e-30	0.079385
GDQS	PDQS-like Metric	Nutrient adequacy	Overall nutrient adequacy (energy-adjusted)	Estimated marginal mean	Women	Total	1624		GDQS	3.97038	3.82707	4.11369	4.5583	4.40268	4.71391	5.25935	5.10832	5.41038	5.6117	5.46069	5.76271	5.32793	5.17127	5.48458	0.51481	0.445269	0.584351	1.40522e-50	0.079385
GDQS	PDQS-like Metric	Nutrient adequacy	Overall nutrient adequacy <4 (energy-adjusted)	Odds ratio	Men	Total	1547	593	Comparison Metric	REF	REF	REF	0.605152	0.451417	0.809704	0.374113	0.275582	0.505592	0.404861	0.290306	0.561409	0.23288	0.158378	0.337402	0.602728	0.537734	0.6738	4.72594e-15	0.0808458
GDQS	PDQS-like Metric	Nutrient adequacy	Overall nutrient adequacy <4 (energy-adjusted)	Odds ratio	Men	Total	1547	593	GDQS	REF	REF	REF	0.628266	0.45812	0.859911	0.36347	0.262316	0.501434	0.218501	0.154101	0.307338	0.181079	0.125855	0.257863	0.508591	0.451044	0.571586	2.31443e-28	0.0808458
GDQS	PDQS-like Metric	Nutrient adequacy	Overall nutrient adequacy <4 (energy-adjusted)	Odds ratio	Women	Total	1624	417	Comparison Metric	REF	REF	REF	0.456568	0.334427	0.620141	0.348931	0.251688	0.480053	0.163875	0.10534	0.247512	0.14776	0.0944994	0.223951	0.473685	0.415205	0.538267	1.26074e-22	0.0382007
GDQS	PDQS-like Metric	Nutrient adequacy	Overall nutrient adequacy <4 (energy-adjusted)	Odds ratio	Women	Total	1624	417	GDQS	REF	REF	REF	0.410131	0.298799	0.560641	0.155671	0.107826	0.221712	0.0781666	0.0497906	0.118934	0.0878188	0.0561961	0.133219	0.347646	0.299304	0.401455	1.27983e-39	0.0382007
GDQS-	AHEI-2010	Anthropometry	BMI (kg/m2)	Estimated marginal mean	Men	Total	360		Comparison Metric	20.5377	19.8275	21.2479	20.5182	19.7566	21.2799	20.1874	19.4609	20.9139	20.6727	19.9909	21.3544	20.7183	20.0963	21.3402	0.131658	-0.167617	0.430932	0.638181	0.0868429
GDQS-	AHEI-2010	Anthropometry	BMI (kg/m2)	Estimated marginal mean	Men	Total	360		GDQS-	21.5339	20.9202	22.1475	20.2851	19.6426	20.9277	20.2245	19.5812	20.8677	20.5907	19.8232	21.3583	19.696	18.893	20.4989	-0.621418	-0.944675	-0.298161	0.00369791	0.0868429
GDQS-	AHEI-2010	Anthropometry	BMI (kg/m2)	Estimated marginal mean	Women	Total	451		Comparison Metric	21.6018	20.8117	22.3918	21.7519	20.8285	22.6753	21.8332	20.9686	22.6978	21.5892	20.7847	22.3937	22.3109	21.5609	23.0609	0.223884	-0.132625	0.580394	0.324965	0.14485
GDQS-	AHEI-2010	Anthropometry	BMI (kg/m2)	Estimated marginal mean	Women	Total	451		GDQS-	22.1671	21.5471	22.7871	23.3044	22.3707	24.2381	21.4435	20.5913	22.2956	21.0675	20.1731	21.9618	21.0004	20.1164	21.8845	-0.478179	-0.86001	-0.0963476	0.000446473	0.14485
GDQS-	AHEI-2010	Anthropometry	MUAC (cm)	Estimated marginal mean	Men	Total	402		Comparison Metric	23.9523	23.0447	24.8599	24.5221	23.6308	25.4134	25.0275	24.1261	25.9289	24.6946	23.8481	25.5412	25.4164	24.6207	26.2121	0.474513	0.0890516	0.859974	0.0254541	0.137246
GDQS-	AHEI-2010	Anthropometry	MUAC (cm)	Estimated marginal mean	Men	Total	402		GDQS-	24.8028	23.9914	25.6142	25.1981	24.3574	26.0389	25.2064	24.3669	26.0458	25.2313	24.2763	26.1864	23.3781	22.5052	24.251	-0.361624	-0.758297	0.0350499	0.0420765	0.137246
GDQS-	AHEI-2010	Anthropometry	MUAC (cm)	Estimated marginal mean	Women	Total	517		Comparison Metric	24.3596	23.6345	25.0848	24.6425	23.8677	25.4173	24.3764	23.5727	25.1801	24.6244	23.8591	25.3897	25.782	25.0489	26.5152	0.523183	0.189023	0.857342	0.0177733	0.0190166
GDQS-	AHEI-2010	Anthropometry	MUAC (cm)	Estimated marginal mean	Women	Total	517		GDQS-	25.8179	25.1959	26.4398	26.1955	25.2787	27.1124	24.3838	23.5554	25.2123	23.7551	23.0015	24.5087	23.8027	23.1096	24.4959	-0.802753	-1.14089	-0.46462	1.72081e-08	0.0190166
GDQS-	AHEI-2010	NCD risk	BMI ≥25 kg/m2	Odds ratio	Men	Total	360	24	Comparison Metric	REF	REF	REF	0.56345	0.0760203	3.00144	0.515089	0.0695761	2.7393	1.39854	0.381592	5.68764	2.05239	0.652049	7.77121	1.46922	0.981142	2.22837	0.114804	0.140796
GDQS-	AHEI-2010	NCD risk	BMI ≥25 kg/m2	Odds ratio	Men	Total	360	24	GDQS-	REF	REF	REF	0.554735	0.182555	1.53902	0.179262	0.0271405	0.696495	0.374239	0.0815045	1.27179	0.269905	0.0405287	1.06493	0.621804	0.406738	0.951804	0.0844332	0.140796
GDQS-	AHEI-2010	NCD risk	BMI ≥25 kg/m2	Odds ratio	Women	Total	451	75	Comparison Metric	REF	REF	REF	1.18787	0.48901	2.84341	1.24121	0.534424	2.88443	1.28135	0.577817	2.88593	1.70562	0.813405	3.70255	1.19392	0.935412	1.53146	0.193188	0.181439
GDQS-	AHEI-2010	NCD risk	BMI ≥25 kg/m2	Odds ratio	Women	Total	451	75	GDQS-	REF	REF	REF	1.91791	0.962589	3.78489	0.750032	0.344072	1.55518	0.587439	0.246691	1.28888	0.529335	0.213582	1.18785	0.826684	0.634145	1.07363	0.0122595	0.181439
GDQS-	AHEI-2010	Nutrient adequacy	BMI <18.5 kg/m2	Odds ratio	Men	Total	360	88	Comparison Metric	REF	REF	REF	0.630835	0.262728	1.46125	0.813365	0.364077	1.79642	0.981843	0.46108	2.09652	1.08252	0.53222	2.23082	1.0461	0.827972	1.32271	0.476886	0.410179
GDQS-	AHEI-2010	Nutrient adequacy	BMI <18.5 kg/m2	Odds ratio	Men	Total	360	88	GDQS-	REF	REF	REF	1.34519	0.629637	2.89821	2.18059	1.07131	4.55218	1.77158	0.784704	4.00205	1.6331	0.699563	3.77615	1.29757	0.997549	1.70449	0.185022	0.410179
GDQS-	AHEI-2010	Nutrient adequacy	BMI <18.5 kg/m2	Odds ratio	Women	Total	451	65	Comparison Metric	REF	REF	REF	1.20312	0.509491	2.807	0.828345	0.336331	1.97587	0.995392	0.43394	2.27099	0.990554	0.452598	2.18747	1.01742	0.785753	1.32056	0.818678	0.181452
GDQS-	AHEI-2010	Nutrient adequacy	BMI <18.5 kg/m2	Odds ratio	Women	Total	451	65	GDQS-	REF	REF	REF	1.34295	0.504313	3.38447	2.77911	1.23464	6.35083	3.05059	1.3221	7.12341	2.98956	1.32559	6.84478	1.56065	1.17309	2.09545	0.00204993	0.181452
GDQS-	AHEI-2010	Nutrient adequacy	Hemoglobin (g/dL)	Estimated marginal mean	Men	Total	495		Comparison Metric	12.346	11.9025	12.7896	12.7063	12.1929	13.2197	12.9098	12.4396	13.38	13.3234	12.8129	13.8339	13.5622	13.068	14.0563	0.491806	0.280277	0.703334	8.9406e-05	0.0146414
GDQS-	AHEI-2010	Nutrient adequacy	Hemoglobin (g/dL)	Estimated marginal mean	Men	Total	495		GDQS-	13.4211	13.0485	13.7937	12.9764	12.495	13.4579	13.0401	12.5432	13.537	12.897	12.3381	13.4559	11.6023	11.02	12.1846	-0.568628	-0.788215	-0.349041	4.4611e-06	0.0146414
GDQS-	AHEI-2010	Nutrient adequacy	Hemoglobin (g/dL)	Estimated marginal mean	Women	Total	554		Comparison Metric	10.253	9.85626	10.6498	11.3149	10.8578	11.772	11.7654	11.2909	12.2399	11.4839	11.0474	11.9204	11.601	11.1784	12.0236	0.534034	0.350324	0.717743	2.51814e-05	0.0079442
GDQS-	AHEI-2010	Nutrient adequacy	Hemoglobin (g/dL)	Estimated marginal mean	Women	Total	554		GDQS-	11.5261	11.2243	11.8279	11.6122	11.1593	12.065	11.6363	11.1475	12.1251	10.7996	10.2834	11.3159	9.61333	9.05491	10.1718	-0.528269	-0.735619	-0.320919	5.94887e-10	0.0079442
GDQS-	AHEI-2010	Nutrient adequacy	Anemia	Odds ratio	Men	Total	495	220	Comparison Metric	REF	REF	REF	0.760754	0.436186	1.32209	0.82238	0.48457	1.39265	0.513776	0.290983	0.897547	0.442577	0.251246	0.769716	0.737497	0.613904	0.881825	0.00177681	0.0492869
GDQS-	AHEI-2010	Nutrient adequacy	Anemia	Odds ratio	Men	Total	495	220	GDQS-	REF	REF	REF	1.71926	1.03517	2.86557	1.26537	0.749179	2.13262	1.42515	0.810451	2.502	2.25482	1.26793	4.05066	1.34933	1.1213	1.63009	0.0313572	0.0492869
GDQS-	AHEI-2010	Nutrient adequacy	Anemia	Odds ratio	Women	Total	554	316	Comparison Metric	REF	REF	REF	0.695732	0.408109	1.18361	0.58291	0.338575	0.999226	0.718065	0.425873	1.20771	0.637735	0.382384	1.05902	0.855305	0.726883	1.00414	0.140963	0.109445
GDQS-	AHEI-2010	Nutrient adequacy	Anemia	Odds ratio	Women	Total	554	316	GDQS-	REF	REF	REF	0.858602	0.534487	1.38168	0.729182	0.441929	1.20188	0.830836	0.493727	1.40132	1.95459	1.08473	3.64954	1.08475	0.906949	1.29882	0.0568223	0.109445
GDQS-	AHEI-2010	Nutrient adequacy	Low MUAC	Odds ratio	Men	Total	402	192	Comparison Metric	REF	REF	REF	0.590828	0.295289	1.16961	0.449644	0.223063	0.892806	0.472162	0.239699	0.917309	0.367842	0.188715	0.704794	0.722253	0.581613	0.891272	0.00292337	0.0705094
GDQS-	AHEI-2010	Nutrient adequacy	Low MUAC	Odds ratio	Men	Total	402	192	GDQS-	REF	REF	REF	0.86595	0.461846	1.61889	1.16179	0.624882	2.16427	0.898065	0.458149	1.75166	1.8555	0.97579	3.56477	1.25823	1.01818	1.56211	0.087891	0.0705094
GDQS-	AHEI-2010	Nutrient adequacy	Low MUAC	Odds ratio	Women	Total	517	234	Comparison Metric	REF	REF	REF	0.948977	0.548411	1.64081	0.859141	0.490167	1.50217	0.916557	0.531275	1.57945	0.562796	0.326036	0.964314	0.803804	0.672839	0.957216	0.0566816	0.0327277
GDQS-	AHEI-2010	Nutrient adequacy	Low MUAC	Odds ratio	Women	Total	517	234	GDQS-	REF	REF	REF	1.25316	0.672296	2.31433	1.61969	0.906712	2.89147	3.8352	2.23266	6.686	3.95463	2.35927	6.72775	1.78113	1.47058	2.17357	1.19775e-09	0.0327277
GDQS-	AHEI-2010	Nutrient adequacy	Overall nutrient adequacy (energy-adjusted)	Estimated marginal mean	Men	Total	1547		Comparison Metric	3.76611	3.6333	3.89891	3.91003	3.77697	4.04309	4.25272	4.11971	4.38574	4.38267	4.24966	4.51568	4.65152	4.51868	4.78436	0.324401	0.264952	0.38385	8.6389e-25	0.00212516
GDQS-	AHEI-2010	Nutrient adequacy	Overall nutrient adequacy (energy-adjusted)	Estimated marginal mean	Men	Total	1547		GDQS-	4.33613	4.22652	4.44574	4.4252	4.28232	4.56809	4.21523	4.07377	4.35668	3.99747	3.85636	4.13857	3.81805	3.65787	3.97823	-0.175612	-0.23655	-0.114675	7.19393e-11	0.00212516
GDQS-	AHEI-2010	Nutrient adequacy	Overall nutrient adequacy (energy-adjusted)	Estimated marginal mean	Women	Total	1624		Comparison Metric	4.10025	3.9446	4.25589	4.66783	4.51219	4.82348	4.93761	4.7817	5.09351	5.41933	5.26355	5.57512	5.49017	5.33451	5.64584	0.50429	0.434566	0.574015	1.84291e-42	0.00078647
GDQS-	AHEI-2010	Nutrient adequacy	Overall nutrient adequacy (energy-adjusted)	Estimated marginal mean	Women	Total	1624		GDQS-	5.08541	4.96201	5.20881	5.02183	4.84121	5.20245	4.96933	4.79034	5.14832	4.77707	4.59741	4.95672	4.53325	4.34155	4.72495	-0.195771	-0.26907	-0.122471	4.58475e-07	0.00078647
GDQS-	AHEI-2010	Nutrient adequacy	Overall nutrient adequacy <4 (energy-adjusted)	Odds ratio	Men	Total	1547	593	Comparison Metric	REF	REF	REF	0.837384	0.610332	1.14805	0.48018	0.346971	0.662343	0.408948	0.294021	0.566388	0.257632	0.181199	0.363366	0.59606	0.531576	0.666559	2.23864e-18	0.00564882
GDQS-	AHEI-2010	Nutrient adequacy	Overall nutrient adequacy <4 (energy-adjusted)	Odds ratio	Men	Total	1547	593	GDQS-	REF	REF	REF	0.84715	0.614256	1.16346	1.26056	0.928347	1.70997	1.5031	1.11142	2.03305	2.0243	1.46344	2.80467	1.27572	1.14907	1.41811	1.31081e-07	0.00564882
GDQS-	AHEI-2010	Nutrient adequacy	Overall nutrient adequacy <4 (energy-adjusted)	Odds ratio	Women	Total	1624	417	Comparison Metric	REF	REF	REF	0.420355	0.304353	0.578221	0.289538	0.205969	0.404165	0.148639	0.1002	0.216793	0.0960606	0.0612608	0.146324	0.42182	0.366768	0.482692	6.05103e-32	0.00229081
GDQS-	AHEI-2010	Nutrient adequacy	Overall nutrient adequacy <4 (energy-adjusted)	Odds ratio	Women	Total	1624	417	GDQS-	REF	REF	REF	1.04857	0.740718	1.47356	1.15864	0.825369	1.61711	1.31088	0.939675	1.82068	1.72611	1.23564	2.40454	1.27087	1.13462	1.42543	0.000815776	0.00229081
GDQS-	GDQS	Anthropometry	BMI (kg/m2)	Estimated marginal mean	Men	Total	360		Comparison Metric	20.5032	19.9158	21.0906	20.3424	19.6263	21.0585	20.7967	20.1149	21.4784	20.6182	19.8426	21.3937	20.4473	19.6716	21.2231	-0.00954731	-0.313074	0.29398	0.8846	0.102249
GDQS-	GDQS	Anthropometry	BMI (kg/m2)	Estimated marginal mean	Men	Total	360		GDQS-	21.5339	20.9202	22.1475	20.2851	19.6426	20.9277	20.2245	19.5812	20.8677	20.5907	19.8232	21.3583	19.696	18.893	20.4989	-0.621418	-0.944675	-0.298161	0.00369791	0.102249
GDQS-	GDQS	Anthropometry	BMI (kg/m2)	Estimated marginal mean	Women	Total	451		Comparison Metric	21.3405	20.5468	22.1342	21.9463	21.0931	22.7994	22.3084	21.4926	23.1241	21.9607	21.1864	22.735	21.6111	20.7417	22.4805	0.0843777	-0.284986	0.453741	0.678283	0.205251
GDQS-	GDQS	Anthropometry	BMI (kg/m2)	Estimated marginal mean	Women	Total	451		GDQS-	22.1671	21.5471	22.7871	23.3044	22.3707	24.2381	21.4435	20.5913	22.2956	21.0675	20.1731	21.9618	21.0004	20.1164	21.8845	-0.478179	-0.86001	-0.0963476	0.000446473	0.205251
GDQS-	GDQS	Anthropometry	MUAC (cm)	Estimated marginal mean	Men	Total	402		Comparison Metric	24.252	23.5227	24.9814	24.0166	23.1721	24.8612	25.0604	24.2181	25.9028	25.5347	24.561	26.5084	25.5211	24.5161	26.5261	0.502378	0.114392	0.890365	0.00475465	0.27088
GDQS-	GDQS	Anthropometry	MUAC (cm)	Estimated marginal mean	Men	Total	402		GDQS-	24.8028	23.9914	25.6142	25.1981	24.3574	26.0389	25.2064	24.3669	26.0458	25.2313	24.2763	26.1864	23.3781	22.5052	24.251	-0.361624	-0.758297	0.0350499	0.0420765	0.27088
GDQS-	GDQS	Anthropometry	MUAC (cm)	Estimated marginal mean	Women	Total	517		Comparison Metric	24.0459	23.3606	24.7312	23.5922	22.8927	24.2917	24.8499	24.1246	25.5752	26.2027	25.4292	26.9762	25.8321	24.9735	26.6908	0.859195	0.515484	1.20291	8.72031e-07	0.0315847
GDQS-	GDQS	Anthropometry	MUAC (cm)	Estimated marginal mean	Women	Total	517		GDQS-	25.8179	25.1959	26.4398	26.1955	25.2787	27.1124	24.3838	23.5554	25.2123	23.7551	23.0015	24.5087	23.8027	23.1096	24.4959	-0.802753	-1.14089	-0.46462	1.72081e-08	0.0315847
GDQS-	GDQS	NCD risk	BMI ≥25 kg/m2	Odds ratio	Men	Total	360	24	Comparison Metric	REF	REF	REF	1.55281	0.465404	5.18477	1.12575	0.312845	3.88711	0.852687	0.174306	3.37319	1.19572	0.294253	4.38147	0.985618	0.649591	1.46852	0.87389	0.199854
GDQS-	GDQS	NCD risk	BMI ≥25 kg/m2	Odds ratio	Men	Total	360	24	GDQS-	REF	REF	REF	0.554735	0.182555	1.53902	0.179262	0.0271405	0.696495	0.374239	0.0815045	1.27179	0.269905	0.0405287	1.06493	0.621804	0.406738	0.951804	0.0844332	0.199854
GDQS-	GDQS	NCD risk	BMI ≥25 kg/m2	Odds ratio	Women	Total	451	75	Comparison Metric	REF	REF	REF	1.31185	0.574118	3.01761	1.4562	0.663594	3.26002	1.63836	0.768533	3.59863	1.04981	0.433938	2.50216	1.05882	0.822807	1.36176	0.740976	0.330419
GDQS-	GDQS	NCD risk	BMI ≥25 kg/m2	Odds ratio	Women	Total	451	75	GDQS-	REF	REF	REF	1.91791	0.962589	3.78489	0.750032	0.344072	1.55518	0.587439	0.246691	1.28888	0.529335	0.213582	1.18785	0.826684	0.634145	1.07363	0.0122595	0.330419
GDQS-	GDQS	Nutrient adequacy	BMI <18.5 kg/m2	Odds ratio	Men	Total	360	88	Comparison Metric	REF	REF	REF	1.18154	0.587751	2.35526	0.666002	0.31242	1.37421	0.934442	0.431739	1.96519	0.886382	0.408648	1.86593	0.95316	0.748956	1.20766	0.585109	0.306864
GDQS-	GDQS	Nutrient adequacy	BMI <18.5 kg/m2	Odds ratio	Men	Total	360	88	GDQS-	REF	REF	REF	1.34519	0.629637	2.89821	2.18059	1.07131	4.55218	1.77158	0.784704	4.00205	1.6331	0.699563	3.77615	1.29757	0.997549	1.70449	0.185022	0.306864
GDQS-	GDQS	Nutrient adequacy	BMI <18.5 kg/m2	Odds ratio	Women	Total	451	65	Comparison Metric	REF	REF	REF	0.898487	0.395776	2.00725	0.550718	0.220618	1.3007	0.821649	0.375634	1.78686	0.842454	0.36388	1.90612	0.997369	0.763211	1.30101	0.643954	0.155521
GDQS-	GDQS	Nutrient adequacy	BMI <18.5 kg/m2	Odds ratio	Women	Total	451	65	GDQS-	REF	REF	REF	1.34295	0.504313	3.38447	2.77911	1.23464	6.35083	3.05059	1.3221	7.12341	2.98956	1.32559	6.84478	1.56065	1.17309	2.09545	0.00204993	0.155521
GDQS-	GDQS	Nutrient adequacy	Hemoglobin (g/dL)	Estimated marginal mean	Men	Total	495		Comparison Metric	12.3015	11.8561	12.7469	12.7437	12.2386	13.2488	13.2464	12.7805	13.7123	13.0064	12.5067	13.5061	13.5493	13.0327	14.0658	0.408783	0.195198	0.622368	0.000480716	0.00940929
GDQS-	GDQS	Nutrient adequacy	Hemoglobin (g/dL)	Estimated marginal mean	Men	Total	495		GDQS-	13.4211	13.0485	13.7937	12.9764	12.495	13.4579	13.0401	12.5432	13.537	12.897	12.3381	13.4559	11.6023	11.02	12.1846	-0.568628	-0.788215	-0.349041	4.4611e-06	0.00940929
GDQS-	GDQS	Nutrient adequacy	Hemoglobin (g/dL)	Estimated marginal mean	Women	Total	554		Comparison Metric	10.4201	10.0161	10.8241	11.0058	10.5213	11.4902	11.2698	10.8318	11.7078	11.6803	11.2615	12.0992	11.8603	11.4124	12.3082	0.519385	0.327213	0.711558	4.73129e-07	0.0041408
GDQS-	GDQS	Nutrient adequacy	Hemoglobin (g/dL)	Estimated marginal mean	Women	Total	554		GDQS-	11.5261	11.2243	11.8279	11.6122	11.1593	12.065	11.6363	11.1475	12.1251	10.7996	10.2834	11.3159	9.61333	9.05491	10.1718	-0.528269	-0.735619	-0.320919	5.94887e-10	0.0041408
GDQS-	GDQS	Nutrient adequacy	Anemia	Odds ratio	Men	Total	495	220	Comparison Metric	REF	REF	REF	0.786556	0.453066	1.36103	0.665605	0.391161	1.1269	0.663308	0.381634	1.146	0.560957	0.316961	0.98319	0.792019	0.661064	0.94571	0.0408203	0.0588619
GDQS-	GDQS	Nutrient adequacy	Anemia	Odds ratio	Men	Total	495	220	GDQS-	REF	REF	REF	1.71926	1.03517	2.86557	1.26537	0.749179	2.13262	1.42515	0.810451	2.502	2.25482	1.26793	4.05066	1.34933	1.1213	1.63009	0.0313572	0.0588619
GDQS-	GDQS	Nutrient adequacy	Anemia	Odds ratio	Women	Total	554	316	Comparison Metric	REF	REF	REF	0.994552	0.5728	1.7338	0.986192	0.584926	1.66511	0.723329	0.435932	1.19636	0.597761	0.353591	1.0054	0.844611	0.713522	0.997962	0.0255443	0.0793925
GDQS-	GDQS	Nutrient adequacy	Anemia	Odds ratio	Women	Total	554	316	GDQS-	REF	REF	REF	0.858602	0.534487	1.38168	0.729182	0.441929	1.20188	0.830836	0.493727	1.40132	1.95459	1.08473	3.64954	1.08475	0.906949	1.29882	0.0568223	0.0793925
GDQS-	GDQS	Nutrient adequacy	Low MUAC	Odds ratio	Men	Total	402	192	Comparison Metric	REF	REF	REF	0.777396	0.425918	1.41522	0.527218	0.288475	0.954689	0.387874	0.197088	0.747996	0.437761	0.22066	0.853766	0.703165	0.564155	0.870235	0.0024574	0.0664861
GDQS-	GDQS	Nutrient adequacy	Low MUAC	Odds ratio	Men	Total	402	192	GDQS-	REF	REF	REF	0.86595	0.461846	1.61889	1.16179	0.624882	2.16427	0.898065	0.458149	1.75166	1.8555	0.97579	3.56477	1.25823	1.01818	1.56211	0.087891	0.0664861
GDQS-	GDQS	Nutrient adequacy	Low MUAC	Odds ratio	Women	Total	517	234	Comparison Metric	REF	REF	REF	1.49644	0.889959	2.52753	1.21584	0.71799	2.06342	0.410372	0.227324	0.727999	0.570593	0.311464	1.03119	0.745006	0.616806	0.895751	0.000386713	0.0384892
GDQS-	GDQS	Nutrient adequacy	Low MUAC	Odds ratio	Women	Total	517	234	GDQS-	REF	REF	REF	1.25316	0.672296	2.31433	1.61969	0.906712	2.89147	3.8352	2.23266	6.686	3.95463	2.35927	6.72775	1.78113	1.47058	2.17357	1.19775e-09	0.0384892
GDQS-	GDQS	Nutrient adequacy	Overall nutrient adequacy (energy-adjusted)	Estimated marginal mean	Men	Total	1547		Comparison Metric	3.65916	3.5298	3.78851	3.85543	3.72677	3.9841	4.27369	4.14361	4.40378	4.56261	4.43094	4.69429	4.66046	4.52668	4.79423	0.382499	0.323952	0.441047	1.27135e-35	0.000625851
GDQS-	GDQS	Nutrient adequacy	Overall nutrient adequacy (energy-adjusted)	Estimated marginal mean	Men	Total	1547		GDQS-	4.33613	4.22652	4.44574	4.4252	4.28232	4.56809	4.21523	4.07377	4.35668	3.99747	3.85636	4.13857	3.81805	3.65787	3.97823	-0.175612	-0.23655	-0.114675	7.19393e-11	0.000625851
GDQS-	GDQS	Nutrient adequacy	Overall nutrient adequacy (energy-adjusted)	Estimated marginal mean	Women	Total	1624		Comparison Metric	3.97038	3.82707	4.11369	4.5583	4.40268	4.71391	5.25935	5.10832	5.41038	5.6117	5.46069	5.76271	5.32793	5.17127	5.48458	0.51481	0.445269	0.584351	1.40522e-50	0.000378203
GDQS-	GDQS	Nutrient adequacy	Overall nutrient adequacy (energy-adjusted)	Estimated marginal mean	Women	Total	1624		GDQS-	5.08541	4.96201	5.20881	5.02183	4.84121	5.20245	4.96933	4.79034	5.14832	4.77707	4.59741	4.95672	4.53325	4.34155	4.72495	-0.195771	-0.26907	-0.122471	4.58475e-07	0.000378203
GDQS-	GDQS	Nutrient adequacy	Overall nutrient adequacy <4 (energy-adjusted)	Odds ratio	Men	Total	1547	593	Comparison Metric	REF	REF	REF	0.628266	0.45812	0.859911	0.36347	0.262316	0.501434	0.218501	0.154101	0.307338	0.181079	0.125855	0.257863	0.508591	0.451044	0.571586	2.31443e-28	0.00166847
GDQS-	GDQS	Nutrient adequacy	Overall nutrient adequacy <4 (energy-adjusted)	Odds ratio	Men	Total	1547	593	GDQS-	REF	REF	REF	0.84715	0.614256	1.16346	1.26056	0.928347	1.70997	1.5031	1.11142	2.03305	2.0243	1.46344	2.80467	1.27572	1.14907	1.41811	1.31081e-07	0.00166847
GDQS-	GDQS	Nutrient adequacy	Overall nutrient adequacy <4 (energy-adjusted)	Odds ratio	Women	Total	1624	417	Comparison Metric	REF	REF	REF	0.410131	0.298799	0.560641	0.155671	0.107826	0.221712	0.0781666	0.0497906	0.118934	0.0878188	0.0561961	0.133219	0.347646	0.299304	0.401455	1.27983e-39	0.00116628
GDQS-	GDQS	Nutrient adequacy	Overall nutrient adequacy <4 (energy-adjusted)	Odds ratio	Women	Total	1624	417	GDQS-	REF	REF	REF	1.04857	0.740718	1.47356	1.15864	0.825369	1.61711	1.31088	0.939675	1.82068	1.72611	1.23564	2.40454	1.27087	1.13462	1.42543	0.000815776	0.00116628
GDQS-	GDQS+	Anthropometry	BMI (kg/m2)	Estimated marginal mean	Men	Total	360		Comparison Metric	20.1639	19.5527	20.7752	20.7415	20.0548	21.4281	20.4092	19.7328	21.0856	20.9461	20.2271	21.6651	20.621	19.7882	21.4537	0.244891	-0.0809261	0.570708	0.339294	0.0952475
GDQS-	GDQS+	Anthropometry	BMI (kg/m2)	Estimated marginal mean	Men	Total	360		GDQS-	21.5339	20.9202	22.1475	20.2851	19.6426	20.9277	20.2245	19.5812	20.8677	20.5907	19.8232	21.3583	19.696	18.893	20.4989	-0.621418	-0.944675	-0.298161	0.00369791	0.0952475
GDQS-	GDQS+	Anthropometry	BMI (kg/m2)	Estimated marginal mean	Women	Total	451		Comparison Metric	21.3544	20.5947	22.114	21.6816	20.796	22.5671	22.016	21.2135	22.8184	22.4064	21.6135	23.1993	21.709	20.8321	22.5859	0.27601	-0.0999502	0.65197	0.282439	0.260265
GDQS-	GDQS+	Anthropometry	BMI (kg/m2)	Estimated marginal mean	Women	Total	451		GDQS-	22.1671	21.5471	22.7871	23.3044	22.3707	24.2381	21.4435	20.5913	22.2956	21.0675	20.1731	21.9618	21.0004	20.1164	21.8845	-0.478179	-0.86001	-0.0963476	0.000446473	0.260265
GDQS-	GDQS+	Anthropometry	MUAC (cm)	Estimated marginal mean	Men	Total	402		Comparison Metric	23.6043	22.8983	24.3104	25.0424	24.2029	25.8818	25.1427	24.292	25.9934	25.7977	24.861	26.7344	24.9827	23.9102	26.0552	0.676617	0.271751	1.08148	0.0167769	0.347699
GDQS-	GDQS+	Anthropometry	MUAC (cm)	Estimated marginal mean	Men	Total	402		GDQS-	24.8028	23.9914	25.6142	25.1981	24.3574	26.0389	25.2064	24.3669	26.0458	25.2313	24.2763	26.1864	23.3781	22.5052	24.251	-0.361624	-0.758297	0.0350499	0.0420765	0.347699
GDQS-	GDQS+	Anthropometry	MUAC (cm)	Estimated marginal mean	Women	Total	517		Comparison Metric	23.4309	22.8388	24.023	24.0113	23.2711	24.7516	25.4277	24.6555	26.1998	26.1355	25.3515	26.9194	26.1891	25.3285	27.0496	1.11305	0.778887	1.44721	4.35683e-10	0.0324381
GDQS-	GDQS+	Anthropometry	MUAC (cm)	Estimated marginal mean	Women	Total	517		GDQS-	25.8179	25.1959	26.4398	26.1955	25.2787	27.1124	24.3838	23.5554	25.2123	23.7551	23.0015	24.5087	23.8027	23.1096	24.4959	-0.802753	-1.14089	-0.46462	1.72081e-08	0.0324381
GDQS-	GDQS+	NCD risk	BMI ≥25 kg/m2	Odds ratio	Men	Total	360	24	Comparison Metric	REF	REF	REF	0.646116	0.131978	2.56055	1.46673	0.466221	4.75168	0.944526	0.23283	3.45377	1.30224	0.318525	4.80871	1.20697	0.779691	1.86121	0.559418	0.27991
GDQS-	GDQS+	NCD risk	BMI ≥25 kg/m2	Odds ratio	Men	Total	360	24	GDQS-	REF	REF	REF	0.554735	0.182555	1.53902	0.179262	0.0271405	0.696495	0.374239	0.0815045	1.27179	0.269905	0.0405287	1.06493	0.621804	0.406738	0.951804	0.0844332	0.27991
GDQS-	GDQS+	NCD risk	BMI ≥25 kg/m2	Odds ratio	Women	Total	451	75	Comparison Metric	REF	REF	REF	1.16786	0.502183	2.67086	0.963885	0.426048	2.1563	1.87458	0.910062	3.95475	1.28553	0.562289	2.91277	1.14197	0.883204	1.47848	0.290554	0.305284
GDQS-	GDQS+	NCD risk	BMI ≥25 kg/m2	Odds ratio	Women	Total	451	75	GDQS-	REF	REF	REF	1.91791	0.962589	3.78489	0.750032	0.344072	1.55518	0.587439	0.246691	1.28888	0.529335	0.213582	1.18785	0.826684	0.634145	1.07363	0.0122595	0.305284
GDQS-	GDQS+	Nutrient adequacy	BMI <18.5 kg/m2	Odds ratio	Men	Total	360	88	Comparison Metric	REF	REF	REF	0.614415	0.29378	1.25251	1.00497	0.509389	1.97048	0.506395	0.226589	1.07996	0.639885	0.274173	1.4189	0.855276	0.658548	1.10457	0.245533	0.253505
GDQS-	GDQS+	Nutrient adequacy	BMI <18.5 kg/m2	Odds ratio	Men	Total	360	88	GDQS-	REF	REF	REF	1.34519	0.629637	2.89821	2.18059	1.07131	4.55218	1.77158	0.784704	4.00205	1.6331	0.699563	3.77615	1.29757	0.997549	1.70449	0.185022	0.253505
GDQS-	GDQS+	Nutrient adequacy	BMI <18.5 kg/m2	Odds ratio	Women	Total	451	65	Comparison Metric	REF	REF	REF	0.653871	0.282024	1.44946	0.441284	0.180915	1.00418	0.618753	0.280803	1.32259	0.678063	0.298819	1.48333	0.836027	0.633505	1.09764	0.368224	0.166114
GDQS-	GDQS+	Nutrient adequacy	BMI <18.5 kg/m2	Odds ratio	Women	Total	451	65	GDQS-	REF	REF	REF	1.34295	0.504313	3.38447	2.77911	1.23464	6.35083	3.05059	1.3221	7.12341	2.98956	1.32559	6.84478	1.56065	1.17309	2.09545	0.00204993	0.166114
GDQS-	GDQS+	Nutrient adequacy	Hemoglobin (g/dL)	Estimated marginal mean	Men	Total	495		Comparison Metric	11.6397	11.2004	12.0791	13.2532	12.7186	13.7878	13.2889	12.8353	13.7425	13.3587	12.9135	13.8038	13.4017	12.896	13.9074	0.61766	0.405035	0.830284	3.19916e-06	0.0109834
GDQS-	GDQS+	Nutrient adequacy	Hemoglobin (g/dL)	Estimated marginal mean	Men	Total	495		GDQS-	13.4211	13.0485	13.7937	12.9764	12.495	13.4579	13.0401	12.5432	13.537	12.897	12.3381	13.4559	11.6023	11.02	12.1846	-0.568628	-0.788215	-0.349041	4.4611e-06	0.0109834
GDQS-	GDQS+	Nutrient adequacy	Hemoglobin (g/dL)	Estimated marginal mean	Women	Total	554		Comparison Metric	9.60002	9.17425	10.0258	11.3992	10.9418	11.8565	11.5855	11.1687	12.0024	11.8055	11.4244	12.1866	11.6359	11.2019	12.0698	0.732887	0.53579	0.929983	1.99637e-10	0.00466754
GDQS-	GDQS+	Nutrient adequacy	Hemoglobin (g/dL)	Estimated marginal mean	Women	Total	554		GDQS-	11.5261	11.2243	11.8279	11.6122	11.1593	12.065	11.6363	11.1475	12.1251	10.7996	10.2834	11.3159	9.61333	9.05491	10.1718	-0.528269	-0.735619	-0.320919	5.94887e-10	0.00466754
GDQS-	GDQS+	Nutrient adequacy	Anemia	Odds ratio	Men	Total	495	220	Comparison Metric	REF	REF	REF	0.399145	0.218581	0.718946	0.456496	0.265062	0.778911	0.352673	0.203799	0.602684	0.429601	0.24069	0.758163	0.707604	0.58704	0.848987	0.00596679	0.0650835
GDQS-	GDQS+	Nutrient adequacy	Anemia	Odds ratio	Men	Total	495	220	GDQS-	REF	REF	REF	1.71926	1.03517	2.86557	1.26537	0.749179	2.13262	1.42515	0.810451	2.502	2.25482	1.26793	4.05066	1.34933	1.1213	1.63009	0.0313572	0.0650835
GDQS-	GDQS+	Nutrient adequacy	Anemia	Odds ratio	Women	Total	554	316	Comparison Metric	REF	REF	REF	0.707401	0.396164	1.25841	0.523087	0.30093	0.900644	0.500723	0.294031	0.843443	0.628766	0.3578	1.09759	0.816612	0.683621	0.97311	0.0440109	0.113149
GDQS-	GDQS+	Nutrient adequacy	Anemia	Odds ratio	Women	Total	554	316	GDQS-	REF	REF	REF	0.858602	0.534487	1.38168	0.729182	0.441929	1.20188	0.830836	0.493727	1.40132	1.95459	1.08473	3.64954	1.08475	0.906949	1.29882	0.0568223	0.113149
GDQS-	GDQS+	Nutrient adequacy	Low MUAC	Odds ratio	Men	Total	402	192	Comparison Metric	REF	REF	REF	0.350245	0.189338	0.63844	0.33263	0.178602	0.610152	0.227073	0.114506	0.438044	0.404122	0.197641	0.815504	0.626843	0.496352	0.785195	0.00516652	0.103013
GDQS-	GDQS+	Nutrient adequacy	Low MUAC	Odds ratio	Men	Total	402	192	GDQS-	REF	REF	REF	0.86595	0.461846	1.61889	1.16179	0.624882	2.16427	0.898065	0.458149	1.75166	1.8555	0.97579	3.56477	1.25823	1.01818	1.56211	0.087891	0.103013
GDQS-	GDQS+	Nutrient adequacy	Low MUAC	Odds ratio	Women	Total	517	234	Comparison Metric	REF	REF	REF	0.903586	0.540589	1.51198	0.46168	0.269687	0.782162	0.276321	0.155099	0.481342	0.30694	0.167752	0.548977	0.596783	0.490587	0.72123	1.89606e-07	0.0270653
GDQS-	GDQS+	Nutrient adequacy	Low MUAC	Odds ratio	Women	Total	517	234	GDQS-	REF	REF	REF	1.25316	0.672296	2.31433	1.61969	0.906712	2.89147	3.8352	2.23266	6.686	3.95463	2.35927	6.72775	1.78113	1.47058	2.17357	1.19775e-09	0.0270653
GDQS-	GDQS+	Nutrient adequacy	Overall nutrient adequacy (energy-adjusted)	Estimated marginal mean	Men	Total	1547		Comparison Metric	3.43439	3.31094	3.55785	3.99836	3.86915	4.12757	4.26483	4.1418	4.38786	4.75588	4.62212	4.88965	4.60844	4.48031	4.73657	0.431228	0.373482	0.488974	1.94909e-48	0.00106771
GDQS-	GDQS+	Nutrient adequacy	Overall nutrient adequacy (energy-adjusted)	Estimated marginal mean	Men	Total	1547		GDQS-	4.33613	4.22652	4.44574	4.4252	4.28232	4.56809	4.21523	4.07377	4.35668	3.99747	3.85636	4.13857	3.81805	3.65787	3.97823	-0.175612	-0.23655	-0.114675	7.19393e-11	0.00106771
GDQS-	GDQS+	Nutrient adequacy	Overall nutrient adequacy (energy-adjusted)	Estimated marginal mean	Women	Total	1624		Comparison Metric	3.80694	3.66609	3.94779	4.68417	4.52739	4.84096	5.2737	5.12597	5.42144	5.6096	5.46298	5.75622	5.3435	5.1905	5.4965	0.552551	0.483701	0.621401	3.28947e-58	0.000827105
GDQS-	GDQS+	Nutrient adequacy	Overall nutrient adequacy (energy-adjusted)	Estimated marginal mean	Women	Total	1624		GDQS-	5.08541	4.96201	5.20881	5.02183	4.84121	5.20245	4.96933	4.79034	5.14832	4.77707	4.59741	4.95672	4.53325	4.34155	4.72495	-0.195771	-0.26907	-0.122471	4.58475e-07	0.000827105
GDQS-	GDQS+	Nutrient adequacy	Overall nutrient adequacy <4 (energy-adjusted)	Odds ratio	Men	Total	1547	593	Comparison Metric	REF	REF	REF	0.433516	0.31339	0.597566	0.2506	0.180577	0.34576	0.106908	0.0721977	0.155893	0.163961	0.115323	0.231018	0.469102	0.41455	0.528881	2.72453e-35	0.00400918
GDQS-	GDQS+	Nutrient adequacy	Overall nutrient adequacy <4 (energy-adjusted)	Odds ratio	Men	Total	1547	593	GDQS-	REF	REF	REF	0.84715	0.614256	1.16346	1.26056	0.928347	1.70997	1.5031	1.11142	2.03305	2.0243	1.46344	2.80467	1.27572	1.14907	1.41811	1.31081e-07	0.00400918
GDQS-	GDQS+	Nutrient adequacy	Overall nutrient adequacy <4 (energy-adjusted)	Odds ratio	Women	Total	1624	417	Comparison Metric	REF	REF	REF	0.358738	0.259166	0.494052	0.181876	0.128132	0.255444	0.0702616	0.0444803	0.1074	0.0767742	0.0485456	0.117523	0.330076	0.283016	0.382581	1.3077e-40	0.00325947
GDQS-	GDQS+	Nutrient adequacy	Overall nutrient adequacy <4 (energy-adjusted)	Odds ratio	Women	Total	1624	417	GDQS-	REF	REF	REF	1.04857	0.740718	1.47356	1.15864	0.825369	1.61711	1.31088	0.939675	1.82068	1.72611	1.23564	2.40454	1.27087	1.13462	1.42543	0.000815776	0.00325947
GDQS-	MDD-W	Anthropometry	BMI (kg/m2)	Estimated marginal mean	Men	Total	360		Comparison Metric	19.8296	19.3147	20.3445	20.7237	20.0095	21.4379	21.5737	20.8829	22.2645	20.5417	19.7943	21.2892	20.7024	19.7642	21.6406	0.340006	0.037379	0.642633	0.198854	0.0638327
GDQS-	MDD-W	Anthropometry	BMI (kg/m2)	Estimated marginal mean	Men	Total	360		GDQS-	21.5339	20.9202	22.1475	20.2851	19.6426	20.9277	20.2245	19.5812	20.8677	20.5907	19.8232	21.3583	19.696	18.893	20.4989	-0.621418	-0.944675	-0.298161	0.00369791	0.0638327
GDQS-	MDD-W	Anthropometry	BMI (kg/m2)	Estimated marginal mean	Women	Total	451		Comparison Metric	21.3492	20.7223	21.9762	22.2412	21.2857	23.1967	22.4519	21.5899	23.3139	21.7217	20.9535	22.4899	22.0269	20.903	23.1508	0.258332	-0.0945645	0.611228	0.566475	0.223955
GDQS-	MDD-W	Anthropometry	BMI (kg/m2)	Estimated marginal mean	Women	Total	451		GDQS-	22.1671	21.5471	22.7871	23.3044	22.3707	24.2381	21.4435	20.5913	22.2956	21.0675	20.1731	21.9618	21.0004	20.1164	21.8845	-0.478179	-0.86001	-0.0963476	0.000446473	0.223955
GDQS-	MDD-W	Anthropometry	MUAC (cm)	Estimated marginal mean	Men	Total	402		Comparison Metric	23.9313	23.2881	24.5745	24.9617	24.0743	25.849	25.4583	24.6115	26.3051	25.308	24.3205	26.2954	25.0819	23.8307	26.3331	0.523429	0.136352	0.910507	0.0960012	0.624014
GDQS-	MDD-W	Anthropometry	MUAC (cm)	Estimated marginal mean	Men	Total	402		GDQS-	24.8028	23.9914	25.6142	25.1981	24.3574	26.0389	25.2064	24.3669	26.0458	25.2313	24.2763	26.1864	23.3781	22.5052	24.251	-0.361624	-0.758297	0.0350499	0.0420765	0.624014
GDQS-	MDD-W	Anthropometry	MUAC (cm)	Estimated marginal mean	Women	Total	517		Comparison Metric	23.7476	23.2042	24.291	24.3688	23.5596	25.178	25.4645	24.6937	26.2354	25.7147	24.9636	26.4657	26.5807	25.3858	27.7756	0.878154	0.548633	1.20767	1.86937e-06	0.0276518
GDQS-	MDD-W	Anthropometry	MUAC (cm)	Estimated marginal mean	Women	Total	517		GDQS-	25.8179	25.1959	26.4398	26.1955	25.2787	27.1124	24.3838	23.5554	25.2123	23.7551	23.0015	24.5087	23.8027	23.1096	24.4959	-0.802753	-1.14089	-0.46462	1.72081e-08	0.0276518
GDQS-	MDD-W	NCD risk	BMI ≥25 kg/m2	Odds ratio	Men	Total	360	24	Comparison Metric	REF	REF	REF	1.88351	0.43078	8.23483	4.51508	1.40776	17.232	2.24113	0.512154	9.8163	2.67301	0.505852	12.7158	1.43596	0.939667	2.25853	0.219407	0.163617
GDQS-	MDD-W	NCD risk	BMI ≥25 kg/m2	Odds ratio	Men	Total	360	24	GDQS-	REF	REF	REF	0.554735	0.182555	1.53902	0.179262	0.0271405	0.696495	0.374239	0.0815045	1.27179	0.269905	0.0405287	1.06493	0.621804	0.406738	0.951804	0.0844332	0.163617
GDQS-	MDD-W	NCD risk	BMI ≥25 kg/m2	Odds ratio	Women	Total	451	75	Comparison Metric	REF	REF	REF	1.41854	0.616601	3.13012	1.96318	0.962329	3.99102	1.20258	0.574137	2.4758	2.21612	0.940889	5.04034	1.23992	0.970579	1.59868	0.134466	0.177427
GDQS-	MDD-W	NCD risk	BMI ≥25 kg/m2	Odds ratio	Women	Total	451	75	GDQS-	REF	REF	REF	1.91791	0.962589	3.78489	0.750032	0.344072	1.55518	0.587439	0.246691	1.28888	0.529335	0.213582	1.18785	0.826684	0.634145	1.07363	0.0122595	0.177427
GDQS-	MDD-W	Nutrient adequacy	BMI <18.5 kg/m2	Odds ratio	Men	Total	360	88	Comparison Metric	REF	REF	REF	0.754607	0.373638	1.47792	0.330081	0.1408	0.706576	0.713895	0.346132	1.42043	0.66963	0.274747	1.51264	0.862981	0.681127	1.09252	0.371966	0.262422
GDQS-	MDD-W	Nutrient adequacy	BMI <18.5 kg/m2	Odds ratio	Men	Total	360	88	GDQS-	REF	REF	REF	1.34519	0.629637	2.89821	2.18059	1.07131	4.55218	1.77158	0.784704	4.00205	1.6331	0.699563	3.77615	1.29757	0.997549	1.70449	0.185022	0.262422
GDQS-	MDD-W	Nutrient adequacy	BMI <18.5 kg/m2	Odds ratio	Women	Total	451	65	Comparison Metric	REF	REF	REF	0.425309	0.150871	1.0325	0.498392	0.20162	1.11469	0.633443	0.298577	1.28509	1.22482	0.531139	2.68454	0.909143	0.705777	1.1749	0.408465	0.332751
GDQS-	MDD-W	Nutrient adequacy	BMI <18.5 kg/m2	Odds ratio	Women	Total	451	65	GDQS-	REF	REF	REF	1.34295	0.504313	3.38447	2.77911	1.23464	6.35083	3.05059	1.3221	7.12341	2.98956	1.32559	6.84478	1.56065	1.17309	2.09545	0.00204993	0.332751
GDQS-	MDD-W	Nutrient adequacy	Hemoglobin (g/dL)	Estimated marginal mean	Men	Total	495		Comparison Metric	11.8992	11.5327	12.2657	13.3213	12.8045	13.838	13.4739	13.0063	13.9416	13.4415	12.9639	13.9191	13.6114	12.9739	14.2488	0.723039	0.520366	0.925713	2.53575e-05	0.0108397
GDQS-	MDD-W	Nutrient adequacy	Hemoglobin (g/dL)	Estimated marginal mean	Men	Total	495		GDQS-	13.4211	13.0485	13.7937	12.9764	12.495	13.4579	13.0401	12.5432	13.537	12.897	12.3381	13.4559	11.6023	11.02	12.1846	-0.568628	-0.788215	-0.349041	4.4611e-06	0.0108397
GDQS-	MDD-W	Nutrient adequacy	Hemoglobin (g/dL)	Estimated marginal mean	Women	Total	554		Comparison Metric	10.1472	9.78369	10.5107	11.795	11.3272	12.2629	11.4965	11.0929	11.9001	11.6471	11.2435	12.0506	11.7334	11.1358	12.3309	0.699865	0.502857	0.896873	0.000119037	0.00859116
GDQS-	MDD-W	Nutrient adequacy	Hemoglobin (g/dL)	Estimated marginal mean	Women	Total	554		GDQS-	11.5261	11.2243	11.8279	11.6122	11.1593	12.065	11.6363	11.1475	12.1251	10.7996	10.2834	11.3159	9.61333	9.05491	10.1718	-0.528269	-0.735619	-0.320919	5.94887e-10	0.00859116
GDQS-	MDD-W	Nutrient adequacy	Anemia	Odds ratio	Men	Total	495	220	Comparison Metric	REF	REF	REF	0.482448	0.279684	0.824414	0.365362	0.216317	0.609081	0.424097	0.251231	0.708349	0.309504	0.157531	0.588183	0.633632	0.526836	0.757894	0.000791346	0.0450655
GDQS-	MDD-W	Nutrient adequacy	Anemia	Odds ratio	Men	Total	495	220	GDQS-	REF	REF	REF	1.71926	1.03517	2.86557	1.26537	0.749179	2.13262	1.42515	0.810451	2.502	2.25482	1.26793	4.05066	1.34933	1.1213	1.63009	0.0313572	0.0450655
GDQS-	MDD-W	Nutrient adequacy	Anemia	Odds ratio	Women	Total	554	316	Comparison Metric	REF	REF	REF	0.491305	0.288659	0.83199	0.592478	0.362664	0.963949	0.592343	0.362641	0.963569	0.432671	0.231524	0.802714	0.747264	0.623163	0.892366	0.0308734	0.0676124
GDQS-	MDD-W	Nutrient adequacy	Anemia	Odds ratio	Women	Total	554	316	GDQS-	REF	REF	REF	0.858602	0.534487	1.38168	0.729182	0.441929	1.20188	0.830836	0.493727	1.40132	1.95459	1.08473	3.64954	1.08475	0.906949	1.29882	0.0568223	0.0676124
GDQS-	MDD-W	Nutrient adequacy	Low MUAC	Odds ratio	Men	Total	402	192	Comparison Metric	REF	REF	REF	0.335255	0.181349	0.609814	0.266934	0.145924	0.478818	0.358819	0.186402	0.679631	0.440131	0.203518	0.938055	0.650595	0.521741	0.805372	0.0672366	0.094964
GDQS-	MDD-W	Nutrient adequacy	Low MUAC	Odds ratio	Men	Total	402	192	GDQS-	REF	REF	REF	0.86595	0.461846	1.61889	1.16179	0.624882	2.16427	0.898065	0.458149	1.75166	1.8555	0.97579	3.56477	1.25823	1.01818	1.56211	0.087891	0.094964
GDQS-	MDD-W	Nutrient adequacy	Low MUAC	Odds ratio	Women	Total	517	234	Comparison Metric	REF	REF	REF	0.8178	0.48752	1.37032	0.600232	0.361765	0.989001	0.378345	0.224517	0.627733	0.319381	0.146909	0.658511	0.710404	0.592969	0.847963	0.000198393	0.0335536
GDQS-	MDD-W	Nutrient adequacy	Low MUAC	Odds ratio	Women	Total	517	234	GDQS-	REF	REF	REF	1.25316	0.672296	2.31433	1.61969	0.906712	2.89147	3.8352	2.23266	6.686	3.95463	2.35927	6.72775	1.78113	1.47058	2.17357	1.19775e-09	0.0335536
GDQS-	MDD-W	Nutrient adequacy	Overall nutrient adequacy (energy-adjusted)	Estimated marginal mean	Men	Total	1547		Comparison Metric	3.59653	3.49349	3.69958	4.03363	3.89728	4.16998	4.47693	4.35268	4.60118	4.7967	4.66339	4.93001	4.52492	4.36102	4.68883	0.446132	0.388707	0.503558	2.7016e-31	0.0032824
GDQS-	MDD-W	Nutrient adequacy	Overall nutrient adequacy (energy-adjusted)	Estimated marginal mean	Men	Total	1547		GDQS-	4.33613	4.22652	4.44574	4.4252	4.28232	4.56809	4.21523	4.07377	4.35668	3.99747	3.85636	4.13857	3.81805	3.65787	3.97823	-0.175612	-0.23655	-0.114675	7.19393e-11	0.0032824
GDQS-	MDD-W	Nutrient adequacy	Overall nutrient adequacy (energy-adjusted)	Estimated marginal mean	Women	Total	1624		Comparison Metric	4.06635	3.94246	4.19025	4.79427	4.63411	4.95443	5.43722	5.29236	5.58208	5.67297	5.52064	5.8253	5.0834	4.88356	5.28323	0.575947	0.507554	0.64434	3.8649e-27	0.00492548
GDQS-	MDD-W	Nutrient adequacy	Overall nutrient adequacy (energy-adjusted)	Estimated marginal mean	Women	Total	1624		GDQS-	5.08541	4.96201	5.20881	5.02183	4.84121	5.20245	4.96933	4.79034	5.14832	4.77707	4.59741	4.95672	4.53325	4.34155	4.72495	-0.195771	-0.26907	-0.122471	4.58475e-07	0.00492548
GDQS-	MDD-W	Nutrient adequacy	Overall nutrient adequacy <4 (energy-adjusted)	Odds ratio	Men	Total	1547	593	Comparison Metric	REF	REF	REF	0.569287	0.420618	0.769117	0.243073	0.178269	0.329177	0.165055	0.116053	0.231706	0.188751	0.126287	0.277047	0.454159	0.402777	0.510407	7.02454e-25	0.00616292
GDQS-	MDD-W	Nutrient adequacy	Overall nutrient adequacy <4 (energy-adjusted)	Odds ratio	Men	Total	1547	593	GDQS-	REF	REF	REF	0.84715	0.614256	1.16346	1.26056	0.928347	1.70997	1.5031	1.11142	2.03305	2.0243	1.46344	2.80467	1.27572	1.14907	1.41811	1.31081e-07	0.00616292
GDQS-	MDD-W	Nutrient adequacy	Overall nutrient adequacy <4 (energy-adjusted)	Odds ratio	Women	Total	1624	417	Comparison Metric	REF	REF	REF	0.422159	0.308063	0.575002	0.176561	0.123814	0.247958	0.100275	0.0642176	0.15131	0.118521	0.069325	0.192244	0.374213	0.327291	0.426039	1.32162e-23	0.00704356
GDQS-	MDD-W	Nutrient adequacy	Overall nutrient adequacy <4 (energy-adjusted)	Odds ratio	Women	Total	1624	417	GDQS-	REF	REF	REF	1.04857	0.740718	1.47356	1.15864	0.825369	1.61711	1.31088	0.939675	1.82068	1.72611	1.23564	2.40454	1.27087	1.13462	1.42543	0.000815776	0.00704356
GDQS-	PDQS-like Metric	Anthropometry	BMI (kg/m2)	Estimated marginal mean	Men	Total	360		Comparison Metric	20.5826	19.9828	21.1823	20.6834	20.0497	21.3171	20.634	19.9623	21.3058	19.7645	18.9407	20.5882	20.883	20.0511	21.7149	-0.0187235	-0.339391	0.301944	0.786627	0.0792986
GDQS-	PDQS-like Metric	Anthropometry	BMI (kg/m2)	Estimated marginal mean	Men	Total	360		GDQS-	21.5339	20.9202	22.1475	20.2851	19.6426	20.9277	20.2245	19.5812	20.8677	20.5907	19.8232	21.3583	19.696	18.893	20.4989	-0.621418	-0.944675	-0.298161	0.00369791	0.0792986
GDQS-	PDQS-like Metric	Anthropometry	BMI (kg/m2)	Estimated marginal mean	Women	Total	451		Comparison Metric	21.1702	20.3852	21.9552	22.2218	21.3606	23.083	22.3509	21.5947	23.1071	22.1026	21.2824	22.9228	21.264	20.3878	22.1402	0.16493	-0.206161	0.536022	0.959496	0.231992
GDQS-	PDQS-like Metric	Anthropometry	BMI (kg/m2)	Estimated marginal mean	Women	Total	451		GDQS-	22.1671	21.5471	22.7871	23.3044	22.3707	24.2381	21.4435	20.5913	22.2956	21.0675	20.1731	21.9618	21.0004	20.1164	21.8845	-0.478179	-0.86001	-0.0963476	0.000446473	0.231992
GDQS-	PDQS-like Metric	Anthropometry	MUAC (cm)	Estimated marginal mean	Men	Total	402		Comparison Metric	23.7631	23.0476	24.4787	24.7578	23.9973	25.5183	25.5794	24.7304	26.4283	24.7695	23.7	25.839	25.7159	24.6246	26.8073	0.630223	0.226603	1.03384	0.00939245	0.320067
GDQS-	PDQS-like Metric	Anthropometry	MUAC (cm)	Estimated marginal mean	Men	Total	402		GDQS-	24.8028	23.9914	25.6142	25.1981	24.3574	26.0389	25.2064	24.3669	26.0458	25.2313	24.2763	26.1864	23.3781	22.5052	24.251	-0.361624	-0.758297	0.0350499	0.0420765	0.320067
GDQS-	PDQS-like Metric	Anthropometry	MUAC (cm)	Estimated marginal mean	Women	Total	517		Comparison Metric	23.5162	22.8984	24.1341	24.6829	23.9225	25.4433	24.8599	24.1279	25.5919	26.5596	25.753	27.3661	25.1908	24.3335	26.0481	0.859683	0.525911	1.19345	2.0981e-05	0.270479
GDQS-	PDQS-like Metric	Anthropometry	MUAC (cm)	Estimated marginal mean	Women	Total	517		GDQS-	25.8179	25.1959	26.4398	26.1955	25.2787	27.1124	24.3838	23.5554	25.2123	23.7551	23.0015	24.5087	23.8027	23.1096	24.4959	-0.802753	-1.14089	-0.46462	1.72081e-08	0.270479
GDQS-	PDQS-like Metric	NCD risk	BMI ≥25 kg/m2	Odds ratio	Men	Total	360	24	Comparison Metric	REF	REF	REF	0.907949	0.252564	3.13013	1.06934	0.296784	3.69924	0.590054	0.0840616	2.68217	1.97802	0.585303	6.68776	1.10064	0.714876	1.68955	0.530623	0.140804
GDQS-	PDQS-like Metric	NCD risk	BMI ≥25 kg/m2	Odds ratio	Men	Total	360	24	GDQS-	REF	REF	REF	0.554735	0.182555	1.53902	0.179262	0.0271405	0.696495	0.374239	0.0815045	1.27179	0.269905	0.0405287	1.06493	0.621804	0.406738	0.951804	0.0844332	0.140804
GDQS-	PDQS-like Metric	NCD risk	BMI ≥25 kg/m2	Odds ratio	Women	Total	451	75	Comparison Metric	REF	REF	REF	1.27447	0.555359	2.94106	1.44066	0.674738	3.16326	1.48703	0.676928	3.33144	1.03658	0.428135	2.47065	1.03687	0.805339	1.34335	0.815838	0.316894
GDQS-	PDQS-like Metric	NCD risk	BMI ≥25 kg/m2	Odds ratio	Women	Total	451	75	GDQS-	REF	REF	REF	1.91791	0.962589	3.78489	0.750032	0.344072	1.55518	0.587439	0.246691	1.28888	0.529335	0.213582	1.18785	0.826684	0.634145	1.07363	0.0122595	0.316894
GDQS-	PDQS-like Metric	Nutrient adequacy	BMI <18.5 kg/m2	Odds ratio	Men	Total	360	88	Comparison Metric	REF	REF	REF	0.959507	0.45913	1.98864	1.4748	0.729966	2.99592	2.8437	1.34248	6.09836	0.756522	0.290451	1.8239	1.03557	0.806466	1.32954	0.600606	0.265285
GDQS-	PDQS-like Metric	Nutrient adequacy	BMI <18.5 kg/m2	Odds ratio	Men	Total	360	88	GDQS-	REF	REF	REF	1.34519	0.629637	2.89821	2.18059	1.07131	4.55218	1.77158	0.784704	4.00205	1.6331	0.699563	3.77615	1.29757	0.997549	1.70449	0.185022	0.265285
GDQS-	PDQS-like Metric	Nutrient adequacy	BMI <18.5 kg/m2	Odds ratio	Women	Total	451	65	Comparison Metric	REF	REF	REF	0.46633	0.182398	1.09734	0.392873	0.161291	0.89344	0.460822	0.188543	1.05237	1.31978	0.640264	2.7196	0.943024	0.725506	1.23204	0.544268	0.230174
GDQS-	PDQS-like Metric	Nutrient adequacy	BMI <18.5 kg/m2	Odds ratio	Women	Total	451	65	GDQS-	REF	REF	REF	1.34295	0.504313	3.38447	2.77911	1.23464	6.35083	3.05059	1.3221	7.12341	2.98956	1.32559	6.84478	1.56065	1.17309	2.09545	0.00204993	0.230174
GDQS-	PDQS-like Metric	Nutrient adequacy	Hemoglobin (g/dL)	Estimated marginal mean	Men	Total	495		Comparison Metric	11.8624	11.4681	12.2567	13.3236	12.8774	13.7698	13.3012	12.8448	13.7577	13.2613	12.695	13.8276	13.677	13.1028	14.2512	0.749395	0.545453	0.953338	1.05031e-05	0.007881
GDQS-	PDQS-like Metric	Nutrient adequacy	Hemoglobin (g/dL)	Estimated marginal mean	Men	Total	495		GDQS-	13.4211	13.0485	13.7937	12.9764	12.495	13.4579	13.0401	12.5432	13.537	12.897	12.3381	13.4559	11.6023	11.02	12.1846	-0.568628	-0.788215	-0.349041	4.4611e-06	0.007881
GDQS-	PDQS-like Metric	Nutrient adequacy	Hemoglobin (g/dL)	Estimated marginal mean	Women	Total	554		Comparison Metric	10.1668	9.80058	10.533	11.5563	11.0825	12.0301	11.6307	11.1999	12.0615	11.4902	11.0554	11.925	11.9091	11.4345	12.3837	0.779973	0.599229	0.960717	1.18358e-06	0.00448027
GDQS-	PDQS-like Metric	Nutrient adequacy	Hemoglobin (g/dL)	Estimated marginal mean	Women	Total	554		GDQS-	11.5261	11.2243	11.8279	11.6122	11.1593	12.065	11.6363	11.1475	12.1251	10.7996	10.2834	11.3159	9.61333	9.05491	10.1718	-0.528269	-0.735619	-0.320919	5.94887e-10	0.00448027
GDQS-	PDQS-like Metric	Nutrient adequacy	Anemia	Odds ratio	Men	Total	495	220	Comparison Metric	REF	REF	REF	0.498683	0.299741	0.82335	0.519198	0.310389	0.862148	0.500305	0.276631	0.894289	0.33427	0.178181	0.611411	0.650525	0.539126	0.780092	0.00179921	0.038208
GDQS-	PDQS-like Metric	Nutrient adequacy	Anemia	Odds ratio	Men	Total	495	220	GDQS-	REF	REF	REF	1.71926	1.03517	2.86557	1.26537	0.749179	2.13262	1.42515	0.810451	2.502	2.25482	1.26793	4.05066	1.34933	1.1213	1.63009	0.0313572	0.038208
GDQS-	PDQS-like Metric	Nutrient adequacy	Anemia	Odds ratio	Women	Total	554	316	Comparison Metric	REF	REF	REF	0.779458	0.458342	1.32748	0.813762	0.49212	1.34626	0.704172	0.425406	1.16388	0.546378	0.320786	0.926096	0.782385	0.660929	0.922806	0.0320395	0.0825854
GDQS-	PDQS-like Metric	Nutrient adequacy	Anemia	Odds ratio	Women	Total	554	316	GDQS-	REF	REF	REF	0.858602	0.534487	1.38168	0.729182	0.441929	1.20188	0.830836	0.493727	1.40132	1.95459	1.08473	3.64954	1.08475	0.906949	1.29882	0.0568223	0.0825854
GDQS-	PDQS-like Metric	Nutrient adequacy	Low MUAC	Odds ratio	Men	Total	402	192	Comparison Metric	REF	REF	REF	0.453544	0.254748	0.799443	0.280435	0.149641	0.515516	0.564101	0.279899	1.12919	0.363512	0.174066	0.741746	0.663953	0.525863	0.831185	0.0278311	0.0741617
GDQS-	PDQS-like Metric	Nutrient adequacy	Low MUAC	Odds ratio	Men	Total	402	192	GDQS-	REF	REF	REF	0.86595	0.461846	1.61889	1.16179	0.624882	2.16427	0.898065	0.458149	1.75166	1.8555	0.97579	3.56477	1.25823	1.01818	1.56211	0.087891	0.0741617
GDQS-	PDQS-like Metric	Nutrient adequacy	Low MUAC	Odds ratio	Women	Total	517	234	Comparison Metric	REF	REF	REF	0.595273	0.352228	1.00095	0.525009	0.313073	0.874583	0.266823	0.147729	0.470352	0.561129	0.318459	0.981723	0.70855	0.589558	0.847801	0.00280175	0.0357435
GDQS-	PDQS-like Metric	Nutrient adequacy	Low MUAC	Odds ratio	Women	Total	517	234	GDQS-	REF	REF	REF	1.25316	0.672296	2.31433	1.61969	0.906712	2.89147	3.8352	2.23266	6.686	3.95463	2.35927	6.72775	1.78113	1.47058	2.17357	1.19775e-09	0.0357435
GDQS-	PDQS-like Metric	Nutrient adequacy	Overall nutrient adequacy (energy-adjusted)	Estimated marginal mean	Men	Total	1547		Comparison Metric	3.78904	3.67235	3.90573	4.13771	4.00914	4.26628	4.31717	4.1886	4.44574	4.32506	4.17634	4.47378	4.68852	4.52906	4.84799	0.295871	0.235927	0.355814	3.44697e-18	0.0015854
GDQS-	PDQS-like Metric	Nutrient adequacy	Overall nutrient adequacy (energy-adjusted)	Estimated marginal mean	Men	Total	1547		GDQS-	4.33613	4.22652	4.44574	4.4252	4.28232	4.56809	4.21523	4.07377	4.35668	3.99747	3.85636	4.13857	3.81805	3.65787	3.97823	-0.175612	-0.23655	-0.114675	7.19393e-11	0.0015854
GDQS-	PDQS-like Metric	Nutrient adequacy	Overall nutrient adequacy (energy-adjusted)	Estimated marginal mean	Women	Total	1624		Comparison Metric	4.23936	4.10237	4.37635	4.88535	4.72947	5.04123	5.02999	4.87428	5.18571	5.43461	5.25681	5.61242	5.45028	5.27747	5.6231	0.458298	0.387707	0.528888	4.06839e-30	0.00121068
GDQS-	PDQS-like Metric	Nutrient adequacy	Overall nutrient adequacy (energy-adjusted)	Estimated marginal mean	Women	Total	1624		GDQS-	5.08541	4.96201	5.20881	5.02183	4.84121	5.20245	4.96933	4.79034	5.14832	4.77707	4.59741	4.95672	4.53325	4.34155	4.72495	-0.195771	-0.26907	-0.122471	4.58475e-07	0.00121068
GDQS-	PDQS-like Metric	Nutrient adequacy	Overall nutrient adequacy <4 (energy-adjusted)	Odds ratio	Men	Total	1547	593	Comparison Metric	REF	REF	REF	0.605152	0.451417	0.809704	0.374113	0.275582	0.505592	0.404861	0.290306	0.561409	0.23288	0.158378	0.337402	0.602728	0.537734	0.6738	4.72594e-15	0.00415833
GDQS-	PDQS-like Metric	Nutrient adequacy	Overall nutrient adequacy <4 (energy-adjusted)	Odds ratio	Men	Total	1547	593	GDQS-	REF	REF	REF	0.84715	0.614256	1.16346	1.26056	0.928347	1.70997	1.5031	1.11142	2.03305	2.0243	1.46344	2.80467	1.27572	1.14907	1.41811	1.31081e-07	0.00415833
GDQS-	PDQS-like Metric	Nutrient adequacy	Overall nutrient adequacy <4 (energy-adjusted)	Odds ratio	Women	Total	1624	417	Comparison Metric	REF	REF	REF	0.456568	0.334427	0.620141	0.348931	0.251688	0.480053	0.163875	0.10534	0.247512	0.14776	0.0944994	0.223951	0.473685	0.415205	0.538267	1.26074e-22	0.00411449
GDQS-	PDQS-like Metric	Nutrient adequacy	Overall nutrient adequacy <4 (energy-adjusted)	Odds ratio	Women	Total	1624	417	GDQS-	REF	REF	REF	1.04857	0.740718	1.47356	1.15864	0.825369	1.61711	1.31088	0.939675	1.82068	1.72611	1.23564	2.40454	1.27087	1.13462	1.42543	0.000815776	0.00411449
GDQS+	AHEI-2010	Anthropometry	BMI (kg/m2)	Estimated marginal mean	Men	Total	360		Comparison Metric	20.5377	19.8275	21.2479	20.5182	19.7566	21.2799	20.1874	19.4609	20.9139	20.6727	19.9909	21.3544	20.7183	20.0963	21.3402	0.131658	-0.167617	0.430932	0.638181	0.378894
GDQS+	AHEI-2010	Anthropometry	BMI (kg/m2)	Estimated marginal mean	Men	Total	360		GDQS+	20.1639	19.5527	20.7752	20.7415	20.0548	21.4281	20.4092	19.7328	21.0856	20.9461	20.2271	21.6651	20.621	19.7882	21.4537	0.244891	-0.0809261	0.570708	0.339294	0.378894
GDQS+	AHEI-2010	Anthropometry	BMI (kg/m2)	Estimated marginal mean	Women	Total	451		Comparison Metric	21.6018	20.8117	22.3918	21.7519	20.8285	22.6753	21.8332	20.9686	22.6978	21.5892	20.7847	22.3937	22.3109	21.5609	23.0609	0.223884	-0.132625	0.580394	0.324965	0.662739
GDQS+	AHEI-2010	Anthropometry	BMI (kg/m2)	Estimated marginal mean	Women	Total	451		GDQS+	21.3544	20.5947	22.114	21.6816	20.796	22.5671	22.016	21.2135	22.8184	22.4064	21.6135	23.1993	21.709	20.8321	22.5859	0.27601	-0.0999502	0.65197	0.282439	0.662739
GDQS+	AHEI-2010	Anthropometry	MUAC (cm)	Estimated marginal mean	Men	Total	402		Comparison Metric	23.9523	23.0447	24.8599	24.5221	23.6308	25.4134	25.0275	24.1261	25.9289	24.6946	23.8481	25.5412	25.4164	24.6207	26.2121	0.474513	0.0890516	0.859974	0.0254541	0.257484
GDQS+	AHEI-2010	Anthropometry	MUAC (cm)	Estimated marginal mean	Men	Total	402		GDQS+	23.6043	22.8983	24.3104	25.0424	24.2029	25.8818	25.1427	24.292	25.9934	25.7977	24.861	26.7344	24.9827	23.9102	26.0552	0.676617	0.271751	1.08148	0.0167769	0.257484
GDQS+	AHEI-2010	Anthropometry	MUAC (cm)	Estimated marginal mean	Women	Total	517		Comparison Metric	24.3596	23.6345	25.0848	24.6425	23.8677	25.4173	24.3764	23.5727	25.1801	24.6244	23.8591	25.3897	25.782	25.0489	26.5152	0.523183	0.189023	0.857342	0.0177733	0.574431
GDQS+	AHEI-2010	Anthropometry	MUAC (cm)	Estimated marginal mean	Women	Total	517		GDQS+	23.4309	22.8388	24.023	24.0113	23.2711	24.7516	25.4277	24.6555	26.1998	26.1355	25.3515	26.9194	26.1891	25.3285	27.0496	1.11305	0.778887	1.44721	4.35683e-10	0.574431
GDQS+	AHEI-2010	NCD risk	BMI ≥25 kg/m2	Odds ratio	Men	Total	360	24	Comparison Metric	REF	REF	REF	0.56345	0.0760203	3.00144	0.515089	0.0695761	2.7393	1.39854	0.381592	5.68764	2.05239	0.652049	7.77121	1.46922	0.981142	2.22837	0.114804	0.427364
GDQS+	AHEI-2010	NCD risk	BMI ≥25 kg/m2	Odds ratio	Men	Total	360	24	GDQS+	REF	REF	REF	0.646116	0.131978	2.56055	1.46673	0.466221	4.75168	0.944526	0.23283	3.45377	1.30224	0.318525	4.80871	1.20697	0.779691	1.86121	0.559418	0.427364
GDQS+	AHEI-2010	NCD risk	BMI ≥25 kg/m2	Odds ratio	Women	Total	451	75	Comparison Metric	REF	REF	REF	1.18787	0.48901	2.84341	1.24121	0.534424	2.88443	1.28135	0.577817	2.88593	1.70562	0.813405	3.70255	1.19392	0.935412	1.53146	0.193188	0.613116
GDQS+	AHEI-2010	NCD risk	BMI ≥25 kg/m2	Odds ratio	Women	Total	451	75	GDQS+	REF	REF	REF	1.16786	0.502183	2.67086	0.963885	0.426048	2.1563	1.87458	0.910062	3.95475	1.28553	0.562289	2.91277	1.14197	0.883204	1.47848	0.290554	0.613116
GDQS+	AHEI-2010	Nutrient adequacy	BMI <18.5 kg/m2	Odds ratio	Men	Total	360	88	Comparison Metric	REF	REF	REF	0.630835	0.262728	1.46125	0.813365	0.364077	1.79642	0.981843	0.46108	2.09652	1.08252	0.53222	2.23082	1.0461	0.827972	1.32271	0.476886	0.232984
GDQS+	AHEI-2010	Nutrient adequacy	BMI <18.5 kg/m2	Odds ratio	Men	Total	360	88	GDQS+	REF	REF	REF	0.614415	0.29378	1.25251	1.00497	0.509389	1.97048	0.506395	0.226589	1.07996	0.639885	0.274173	1.4189	0.855276	0.658548	1.10457	0.245533	0.232984
GDQS+	AHEI-2010	Nutrient adequacy	BMI <18.5 kg/m2	Odds ratio	Women	Total	451	65	Comparison Metric	REF	REF	REF	1.20312	0.509491	2.807	0.828345	0.336331	1.97587	0.995392	0.43394	2.27099	0.990554	0.452598	2.18747	1.01742	0.785753	1.32056	0.818678	0.264419
GDQS+	AHEI-2010	Nutrient adequacy	BMI <18.5 kg/m2	Odds ratio	Women	Total	451	65	GDQS+	REF	REF	REF	0.653871	0.282024	1.44946	0.441284	0.180915	1.00418	0.618753	0.280803	1.32259	0.678063	0.298819	1.48333	0.836027	0.633505	1.09764	0.368224	0.264419
GDQS+	AHEI-2010	Nutrient adequacy	Hemoglobin (g/dL)	Estimated marginal mean	Men	Total	495		Comparison Metric	12.346	11.9025	12.7896	12.7063	12.1929	13.2197	12.9098	12.4396	13.38	13.3234	12.8129	13.8339	13.5622	13.068	14.0563	0.491806	0.280277	0.703334	8.9406e-05	0.193481
GDQS+	AHEI-2010	Nutrient adequacy	Hemoglobin (g/dL)	Estimated marginal mean	Men	Total	495		GDQS+	11.6397	11.2004	12.0791	13.2532	12.7186	13.7878	13.2889	12.8353	13.7425	13.3587	12.9135	13.8038	13.4017	12.896	13.9074	0.61766	0.405035	0.830284	3.19916e-06	0.193481
GDQS+	AHEI-2010	Nutrient adequacy	Hemoglobin (g/dL)	Estimated marginal mean	Women	Total	554		Comparison Metric	10.253	9.85626	10.6498	11.3149	10.8578	11.772	11.7654	11.2909	12.2399	11.4839	11.0474	11.9204	11.601	11.1784	12.0236	0.534034	0.350324	0.717743	2.51814e-05	0.102702
GDQS+	AHEI-2010	Nutrient adequacy	Hemoglobin (g/dL)	Estimated marginal mean	Women	Total	554		GDQS+	9.60002	9.17425	10.0258	11.3992	10.9418	11.8565	11.5855	11.1687	12.0024	11.8055	11.4244	12.1866	11.6359	11.2019	12.0698	0.732887	0.53579	0.929983	1.99637e-10	0.102702
GDQS+	AHEI-2010	Nutrient adequacy	Anemia	Odds ratio	Men	Total	495	220	Comparison Metric	REF	REF	REF	0.760754	0.436186	1.32209	0.82238	0.48457	1.39265	0.513776	0.290983	0.897547	0.442577	0.251246	0.769716	0.737497	0.613904	0.881825	0.00177681	0.629827
GDQS+	AHEI-2010	Nutrient adequacy	Anemia	Odds ratio	Men	Total	495	220	GDQS+	REF	REF	REF	0.399145	0.218581	0.718946	0.456496	0.265062	0.778911	0.352673	0.203799	0.602684	0.429601	0.24069	0.758163	0.707604	0.58704	0.848987	0.00596679	0.629827
GDQS+	AHEI-2010	Nutrient adequacy	Anemia	Odds ratio	Women	Total	554	316	Comparison Metric	REF	REF	REF	0.695732	0.408109	1.18361	0.58291	0.338575	0.999226	0.718065	0.425873	1.20771	0.637735	0.382384	1.05902	0.855305	0.726883	1.00414	0.140963	0.462987
GDQS+	AHEI-2010	Nutrient adequacy	Anemia	Odds ratio	Women	Total	554	316	GDQS+	REF	REF	REF	0.707401	0.396164	1.25841	0.523087	0.30093	0.900644	0.500723	0.294031	0.843443	0.628766	0.3578	1.09759	0.816612	0.683621	0.97311	0.0440109	0.462987
GDQS+	AHEI-2010	Nutrient adequacy	Low MUAC	Odds ratio	Men	Total	402	192	Comparison Metric	REF	REF	REF	0.590828	0.295289	1.16961	0.449644	0.223063	0.892806	0.472162	0.239699	0.917309	0.367842	0.188715	0.704794	0.722253	0.581613	0.891272	0.00292337	0.541773
GDQS+	AHEI-2010	Nutrient adequacy	Low MUAC	Odds ratio	Men	Total	402	192	GDQS+	REF	REF	REF	0.350245	0.189338	0.63844	0.33263	0.178602	0.610152	0.227073	0.114506	0.438044	0.404122	0.197641	0.815504	0.626843	0.496352	0.785195	0.00516652	0.541773
GDQS+	AHEI-2010	Nutrient adequacy	Low MUAC	Odds ratio	Women	Total	517	234	Comparison Metric	REF	REF	REF	0.948977	0.548411	1.64081	0.859141	0.490167	1.50217	0.916557	0.531275	1.57945	0.562796	0.326036	0.964314	0.803804	0.672839	0.957216	0.0566816	0.0718006
GDQS+	AHEI-2010	Nutrient adequacy	Low MUAC	Odds ratio	Women	Total	517	234	GDQS+	REF	REF	REF	0.903586	0.540589	1.51198	0.46168	0.269687	0.782162	0.276321	0.155099	0.481342	0.30694	0.167752	0.548977	0.596783	0.490587	0.72123	1.89606e-07	0.0718006
GDQS+	AHEI-2010	Nutrient adequacy	Overall nutrient adequacy (energy-adjusted)	Estimated marginal mean	Men	Total	1547		Comparison Metric	3.76611	3.6333	3.89891	3.91003	3.77697	4.04309	4.25272	4.11971	4.38574	4.38267	4.24966	4.51568	4.65152	4.51868	4.78436	0.324401	0.264952	0.38385	8.6389e-25	0.0533287
GDQS+	AHEI-2010	Nutrient adequacy	Overall nutrient adequacy (energy-adjusted)	Estimated marginal mean	Men	Total	1547		GDQS+	3.43439	3.31094	3.55785	3.99836	3.86915	4.12757	4.26483	4.1418	4.38786	4.75588	4.62212	4.88965	4.60844	4.48031	4.73657	0.431228	0.373482	0.488974	1.94909e-48	0.0533287
GDQS+	AHEI-2010	Nutrient adequacy	Overall nutrient adequacy (energy-adjusted)	Estimated marginal mean	Women	Total	1624		Comparison Metric	4.10025	3.9446	4.25589	4.66783	4.51219	4.82348	4.93761	4.7817	5.09351	5.41933	5.26355	5.57512	5.49017	5.33451	5.64584	0.50429	0.434566	0.574015	1.84291e-42	0.087609
GDQS+	AHEI-2010	Nutrient adequacy	Overall nutrient adequacy (energy-adjusted)	Estimated marginal mean	Women	Total	1624		GDQS+	3.80694	3.66609	3.94779	4.68417	4.52739	4.84096	5.2737	5.12597	5.42144	5.6096	5.46298	5.75622	5.3435	5.1905	5.4965	0.552551	0.483701	0.621401	3.28947e-58	0.087609
GDQS+	AHEI-2010	Nutrient adequacy	Overall nutrient adequacy <4 (energy-adjusted)	Odds ratio	Men	Total	1547	593	Comparison Metric	REF	REF	REF	0.837384	0.610332	1.14805	0.48018	0.346971	0.662343	0.408948	0.294021	0.566388	0.257632	0.181199	0.363366	0.59606	0.531576	0.666559	2.23864e-18	0.0805384
GDQS+	AHEI-2010	Nutrient adequacy	Overall nutrient adequacy <4 (energy-adjusted)	Odds ratio	Men	Total	1547	593	GDQS+	REF	REF	REF	0.433516	0.31339	0.597566	0.2506	0.180577	0.34576	0.106908	0.0721977	0.155893	0.163961	0.115323	0.231018	0.469102	0.41455	0.528881	2.72453e-35	0.0805384
GDQS+	AHEI-2010	Nutrient adequacy	Overall nutrient adequacy <4 (energy-adjusted)	Odds ratio	Women	Total	1624	417	Comparison Metric	REF	REF	REF	0.420355	0.304353	0.578221	0.289538	0.205969	0.404165	0.148639	0.1002	0.216793	0.0960606	0.0612608	0.146324	0.42182	0.366768	0.482692	6.05103e-32	0.143165
GDQS+	AHEI-2010	Nutrient adequacy	Overall nutrient adequacy <4 (energy-adjusted)	Odds ratio	Women	Total	1624	417	GDQS+	REF	REF	REF	0.358738	0.259166	0.494052	0.181876	0.128132	0.255444	0.0702616	0.0444803	0.1074	0.0767742	0.0485456	0.117523	0.330076	0.283016	0.382581	1.3077e-40	0.143165
GDQS+	GDQS	Anthropometry	BMI (kg/m2)	Estimated marginal mean	Men	Total	360		Comparison Metric	20.5032	19.9158	21.0906	20.3424	19.6263	21.0585	20.7967	20.1149	21.4784	20.6182	19.8426	21.3937	20.4473	19.6716	21.2231	-0.00954731	-0.313074	0.29398	0.8846	0.168905
GDQS+	GDQS	Anthropometry	BMI (kg/m2)	Estimated marginal mean	Men	Total	360		GDQS+	20.1639	19.5527	20.7752	20.7415	20.0548	21.4281	20.4092	19.7328	21.0856	20.9461	20.2271	21.6651	20.621	19.7882	21.4537	0.244891	-0.0809261	0.570708	0.339294	0.168905
GDQS+	GDQS	Anthropometry	BMI (kg/m2)	Estimated marginal mean	Women	Total	451		Comparison Metric	21.3405	20.5468	22.1342	21.9463	21.0931	22.7994	22.3084	21.4926	23.1241	21.9607	21.1864	22.735	21.6111	20.7417	22.4805	0.0843777	-0.284986	0.453741	0.678283	0.232641
GDQS+	GDQS	Anthropometry	BMI (kg/m2)	Estimated marginal mean	Women	Total	451		GDQS+	21.3544	20.5947	22.114	21.6816	20.796	22.5671	22.016	21.2135	22.8184	22.4064	21.6135	23.1993	21.709	20.8321	22.5859	0.27601	-0.0999502	0.65197	0.282439	0.232641
GDQS+	GDQS	Anthropometry	MUAC (cm)	Estimated marginal mean	Men	Total	402		Comparison Metric	24.252	23.5227	24.9814	24.0166	23.1721	24.8612	25.0604	24.2181	25.9028	25.5347	24.561	26.5084	25.5211	24.5161	26.5261	0.502378	0.114392	0.890365	0.00475465	0.585811
GDQS+	GDQS	Anthropometry	MUAC (cm)	Estimated marginal mean	Men	Total	402		GDQS+	23.6043	22.8983	24.3104	25.0424	24.2029	25.8818	25.1427	24.292	25.9934	25.7977	24.861	26.7344	24.9827	23.9102	26.0552	0.676617	0.271751	1.08148	0.0167769	0.585811
GDQS+	GDQS	Anthropometry	MUAC (cm)	Estimated marginal mean	Women	Total	517		Comparison Metric	24.0459	23.3606	24.7312	23.5922	22.8927	24.2917	24.8499	24.1246	25.5752	26.2027	25.4292	26.9762	25.8321	24.9735	26.6908	0.859195	0.515484	1.20291	8.72031e-07	0.0749054
GDQS+	GDQS	Anthropometry	MUAC (cm)	Estimated marginal mean	Women	Total	517		GDQS+	23.4309	22.8388	24.023	24.0113	23.2711	24.7516	25.4277	24.6555	26.1998	26.1355	25.3515	26.9194	26.1891	25.3285	27.0496	1.11305	0.778887	1.44721	4.35683e-10	0.0749054
GDQS+	GDQS	NCD risk	BMI ≥25 kg/m2	Odds ratio	Men	Total	360	24	Comparison Metric	REF	REF	REF	1.55281	0.465404	5.18477	1.12575	0.312845	3.88711	0.852687	0.174306	3.37319	1.19572	0.294253	4.38147	0.985618	0.649591	1.46852	0.87389	0.292004
GDQS+	GDQS	NCD risk	BMI ≥25 kg/m2	Odds ratio	Men	Total	360	24	GDQS+	REF	REF	REF	0.646116	0.131978	2.56055	1.46673	0.466221	4.75168	0.944526	0.23283	3.45377	1.30224	0.318525	4.80871	1.20697	0.779691	1.86121	0.559418	0.292004
GDQS+	GDQS	NCD risk	BMI ≥25 kg/m2	Odds ratio	Women	Total	451	75	Comparison Metric	REF	REF	REF	1.31185	0.574118	3.01761	1.4562	0.663594	3.26002	1.63836	0.768533	3.59863	1.04981	0.433938	2.50216	1.05882	0.822807	1.36176	0.740976	0.253868
GDQS+	GDQS	NCD risk	BMI ≥25 kg/m2	Odds ratio	Women	Total	451	75	GDQS+	REF	REF	REF	1.16786	0.502183	2.67086	0.963885	0.426048	2.1563	1.87458	0.910062	3.95475	1.28553	0.562289	2.91277	1.14197	0.883204	1.47848	0.290554	0.253868
GDQS+	GDQS	Nutrient adequacy	BMI <18.5 kg/m2	Odds ratio	Men	Total	360	88	Comparison Metric	REF	REF	REF	1.18154	0.587751	2.35526	0.666002	0.31242	1.37421	0.934442	0.431739	1.96519	0.886382	0.408648	1.86593	0.95316	0.748956	1.20766	0.585109	0.208223
GDQS+	GDQS	Nutrient adequacy	BMI <18.5 kg/m2	Odds ratio	Men	Total	360	88	GDQS+	REF	REF	REF	0.614415	0.29378	1.25251	1.00497	0.509389	1.97048	0.506395	0.226589	1.07996	0.639885	0.274173	1.4189	0.855276	0.658548	1.10457	0.245533	0.208223
GDQS+	GDQS	Nutrient adequacy	BMI <18.5 kg/m2	Odds ratio	Women	Total	451	65	Comparison Metric	REF	REF	REF	0.898487	0.395776	2.00725	0.550718	0.220618	1.3007	0.821649	0.375634	1.78686	0.842454	0.36388	1.90612	0.997369	0.763211	1.30101	0.643954	0.23726
GDQS+	GDQS	Nutrient adequacy	BMI <18.5 kg/m2	Odds ratio	Women	Total	451	65	GDQS+	REF	REF	REF	0.653871	0.282024	1.44946	0.441284	0.180915	1.00418	0.618753	0.280803	1.32259	0.678063	0.298819	1.48333	0.836027	0.633505	1.09764	0.368224	0.23726
GDQS+	GDQS	Nutrient adequacy	Hemoglobin (g/dL)	Estimated marginal mean	Men	Total	495		Comparison Metric	12.3015	11.8561	12.7469	12.7437	12.2386	13.2488	13.2464	12.7805	13.7123	13.0064	12.5067	13.5061	13.5493	13.0327	14.0658	0.408783	0.195198	0.622368	0.000480716	0.0982143
GDQS+	GDQS	Nutrient adequacy	Hemoglobin (g/dL)	Estimated marginal mean	Men	Total	495		GDQS+	11.6397	11.2004	12.0791	13.2532	12.7186	13.7878	13.2889	12.8353	13.7425	13.3587	12.9135	13.8038	13.4017	12.896	13.9074	0.61766	0.405035	0.830284	3.19916e-06	0.0982143
GDQS+	GDQS	Nutrient adequacy	Hemoglobin (g/dL)	Estimated marginal mean	Women	Total	554		Comparison Metric	10.4201	10.0161	10.8241	11.0058	10.5213	11.4902	11.2698	10.8318	11.7078	11.6803	11.2615	12.0992	11.8603	11.4124	12.3082	0.519385	0.327213	0.711558	4.73129e-07	0.116574
GDQS+	GDQS	Nutrient adequacy	Hemoglobin (g/dL)	Estimated marginal mean	Women	Total	554		GDQS+	9.60002	9.17425	10.0258	11.3992	10.9418	11.8565	11.5855	11.1687	12.0024	11.8055	11.4244	12.1866	11.6359	11.2019	12.0698	0.732887	0.53579	0.929983	1.99637e-10	0.116574
GDQS+	GDQS	Nutrient adequacy	Anemia	Odds ratio	Men	Total	495	220	Comparison Metric	REF	REF	REF	0.786556	0.453066	1.36103	0.665605	0.391161	1.1269	0.663308	0.381634	1.146	0.560957	0.316961	0.98319	0.792019	0.661064	0.94571	0.0408203	0.172236
GDQS+	GDQS	Nutrient adequacy	Anemia	Odds ratio	Men	Total	495	220	GDQS+	REF	REF	REF	0.399145	0.218581	0.718946	0.456496	0.265062	0.778911	0.352673	0.203799	0.602684	0.429601	0.24069	0.758163	0.707604	0.58704	0.848987	0.00596679	0.172236
GDQS+	GDQS	Nutrient adequacy	Anemia	Odds ratio	Women	Total	554	316	Comparison Metric	REF	REF	REF	0.994552	0.5728	1.7338	0.986192	0.584926	1.66511	0.723329	0.435932	1.19636	0.597761	0.353591	1.0054	0.844611	0.713522	0.997962	0.0255443	0.655571
GDQS+	GDQS	Nutrient adequacy	Anemia	Odds ratio	Women	Total	554	316	GDQS+	REF	REF	REF	0.707401	0.396164	1.25841	0.523087	0.30093	0.900644	0.500723	0.294031	0.843443	0.628766	0.3578	1.09759	0.816612	0.683621	0.97311	0.0440109	0.655571
GDQS+	GDQS	Nutrient adequacy	Low MUAC	Odds ratio	Men	Total	402	192	Comparison Metric	REF	REF	REF	0.777396	0.425918	1.41522	0.527218	0.288475	0.954689	0.387874	0.197088	0.747996	0.437761	0.22066	0.853766	0.703165	0.564155	0.870235	0.0024574	0.898883
GDQS+	GDQS	Nutrient adequacy	Low MUAC	Odds ratio	Men	Total	402	192	GDQS+	REF	REF	REF	0.350245	0.189338	0.63844	0.33263	0.178602	0.610152	0.227073	0.114506	0.438044	0.404122	0.197641	0.815504	0.626843	0.496352	0.785195	0.00516652	0.898883
GDQS+	GDQS	Nutrient adequacy	Low MUAC	Odds ratio	Women	Total	517	234	Comparison Metric	REF	REF	REF	1.49644	0.889959	2.52753	1.21584	0.71799	2.06342	0.410372	0.227324	0.727999	0.570593	0.311464	1.03119	0.745006	0.616806	0.895751	0.000386713	0.0519086
GDQS+	GDQS	Nutrient adequacy	Low MUAC	Odds ratio	Women	Total	517	234	GDQS+	REF	REF	REF	0.903586	0.540589	1.51198	0.46168	0.269687	0.782162	0.276321	0.155099	0.481342	0.30694	0.167752	0.548977	0.596783	0.490587	0.72123	1.89606e-07	0.0519086
GDQS+	GDQS	Nutrient adequacy	Overall nutrient adequacy (energy-adjusted)	Estimated marginal mean	Men	Total	1547		Comparison Metric	3.65916	3.5298	3.78851	3.85543	3.72677	3.9841	4.27369	4.14361	4.40378	4.56261	4.43094	4.69429	4.66046	4.52668	4.79423	0.382499	0.323952	0.441047	1.27135e-35	0.0772987
GDQS+	GDQS	Nutrient adequacy	Overall nutrient adequacy (energy-adjusted)	Estimated marginal mean	Men	Total	1547		GDQS+	3.43439	3.31094	3.55785	3.99836	3.86915	4.12757	4.26483	4.1418	4.38786	4.75588	4.62212	4.88965	4.60844	4.48031	4.73657	0.431228	0.373482	0.488974	1.94909e-48	0.0772987
GDQS+	GDQS	Nutrient adequacy	Overall nutrient adequacy (energy-adjusted)	Estimated marginal mean	Women	Total	1624		Comparison Metric	3.97038	3.82707	4.11369	4.5583	4.40268	4.71391	5.25935	5.10832	5.41038	5.6117	5.46069	5.76271	5.32793	5.17127	5.48458	0.51481	0.445269	0.584351	1.40522e-50	0.148307
GDQS+	GDQS	Nutrient adequacy	Overall nutrient adequacy (energy-adjusted)	Estimated marginal mean	Women	Total	1624		GDQS+	3.80694	3.66609	3.94779	4.68417	4.52739	4.84096	5.2737	5.12597	5.42144	5.6096	5.46298	5.75622	5.3435	5.1905	5.4965	0.552551	0.483701	0.621401	3.28947e-58	0.148307
GDQS+	GDQS	Nutrient adequacy	Overall nutrient adequacy <4 (energy-adjusted)	Odds ratio	Men	Total	1547	593	Comparison Metric	REF	REF	REF	0.628266	0.45812	0.859911	0.36347	0.262316	0.501434	0.218501	0.154101	0.307338	0.181079	0.125855	0.257863	0.508591	0.451044	0.571586	2.31443e-28	0.250053
GDQS+	GDQS	Nutrient adequacy	Overall nutrient adequacy <4 (energy-adjusted)	Odds ratio	Men	Total	1547	593	GDQS+	REF	REF	REF	0.433516	0.31339	0.597566	0.2506	0.180577	0.34576	0.106908	0.0721977	0.155893	0.163961	0.115323	0.231018	0.469102	0.41455	0.528881	2.72453e-35	0.250053
GDQS+	GDQS	Nutrient adequacy	Overall nutrient adequacy <4 (energy-adjusted)	Odds ratio	Women	Total	1624	417	Comparison Metric	REF	REF	REF	0.410131	0.298799	0.560641	0.155671	0.107826	0.221712	0.0781666	0.0497906	0.118934	0.0878188	0.0561961	0.133219	0.347646	0.299304	0.401455	1.27983e-39	0.310846
GDQS+	GDQS	Nutrient adequacy	Overall nutrient adequacy <4 (energy-adjusted)	Odds ratio	Women	Total	1624	417	GDQS+	REF	REF	REF	0.358738	0.259166	0.494052	0.181876	0.128132	0.255444	0.0702616	0.0444803	0.1074	0.0767742	0.0485456	0.117523	0.330076	0.283016	0.382581	1.3077e-40	0.310846
GDQS+	GDQS-	Anthropometry	BMI (kg/m2)	Estimated marginal mean	Men	Total	360		Comparison Metric	21.5339	20.9202	22.1475	20.2851	19.6426	20.9277	20.2245	19.5812	20.8677	20.5907	19.8232	21.3583	19.696	18.893	20.4989	-0.621418	-0.944675	-0.298161	0.00369791	0.0952475
GDQS+	GDQS-	Anthropometry	BMI (kg/m2)	Estimated marginal mean	Men	Total	360		GDQS+	20.1639	19.5527	20.7752	20.7415	20.0548	21.4281	20.4092	19.7328	21.0856	20.9461	20.2271	21.6651	20.621	19.7882	21.4537	0.244891	-0.0809261	0.570708	0.339294	0.0952475
GDQS+	GDQS-	Anthropometry	BMI (kg/m2)	Estimated marginal mean	Women	Total	451		Comparison Metric	22.1671	21.5471	22.7871	23.3044	22.3707	24.2381	21.4435	20.5913	22.2956	21.0675	20.1731	21.9618	21.0004	20.1164	21.8845	-0.478179	-0.86001	-0.0963476	0.000446473	0.260265
GDQS+	GDQS-	Anthropometry	BMI (kg/m2)	Estimated marginal mean	Women	Total	451		GDQS+	21.3544	20.5947	22.114	21.6816	20.796	22.5671	22.016	21.2135	22.8184	22.4064	21.6135	23.1993	21.709	20.8321	22.5859	0.27601	-0.0999502	0.65197	0.282439	0.260265
GDQS+	GDQS-	Anthropometry	MUAC (cm)	Estimated marginal mean	Men	Total	402		Comparison Metric	24.8028	23.9914	25.6142	25.1981	24.3574	26.0389	25.2064	24.3669	26.0458	25.2313	24.2763	26.1864	23.3781	22.5052	24.251	-0.361624	-0.758297	0.0350499	0.0420765	0.347699
GDQS+	GDQS-	Anthropometry	MUAC (cm)	Estimated marginal mean	Men	Total	402		GDQS+	23.6043	22.8983	24.3104	25.0424	24.2029	25.8818	25.1427	24.292	25.9934	25.7977	24.861	26.7344	24.9827	23.9102	26.0552	0.676617	0.271751	1.08148	0.0167769	0.347699
GDQS+	GDQS-	Anthropometry	MUAC (cm)	Estimated marginal mean	Women	Total	517		Comparison Metric	25.8179	25.1959	26.4398	26.1955	25.2787	27.1124	24.3838	23.5554	25.2123	23.7551	23.0015	24.5087	23.8027	23.1096	24.4959	-0.802753	-1.14089	-0.46462	1.72081e-08	0.0324381
GDQS+	GDQS-	Anthropometry	MUAC (cm)	Estimated marginal mean	Women	Total	517		GDQS+	23.4309	22.8388	24.023	24.0113	23.2711	24.7516	25.4277	24.6555	26.1998	26.1355	25.3515	26.9194	26.1891	25.3285	27.0496	1.11305	0.778887	1.44721	4.35683e-10	0.0324381
GDQS+	GDQS-	NCD risk	BMI ≥25 kg/m2	Odds ratio	Men	Total	360	24	Comparison Metric	REF	REF	REF	0.554735	0.182555	1.53902	0.179262	0.0271405	0.696495	0.374239	0.0815045	1.27179	0.269905	0.0405287	1.06493	0.621804	0.406738	0.951804	0.0844332	0.27991
GDQS+	GDQS-	NCD risk	BMI ≥25 kg/m2	Odds ratio	Men	Total	360	24	GDQS+	REF	REF	REF	0.646116	0.131978	2.56055	1.46673	0.466221	4.75168	0.944526	0.23283	3.45377	1.30224	0.318525	4.80871	1.20697	0.779691	1.86121	0.559418	0.27991
GDQS+	GDQS-	NCD risk	BMI ≥25 kg/m2	Odds ratio	Women	Total	451	75	Comparison Metric	REF	REF	REF	1.91791	0.962589	3.78489	0.750032	0.344072	1.55518	0.587439	0.246691	1.28888	0.529335	0.213582	1.18785	0.826684	0.634145	1.07363	0.0122595	0.305284
GDQS+	GDQS-	NCD risk	BMI ≥25 kg/m2	Odds ratio	Women	Total	451	75	GDQS+	REF	REF	REF	1.16786	0.502183	2.67086	0.963885	0.426048	2.1563	1.87458	0.910062	3.95475	1.28553	0.562289	2.91277	1.14197	0.883204	1.47848	0.290554	0.305284
GDQS+	GDQS-	Nutrient adequacy	BMI <18.5 kg/m2	Odds ratio	Men	Total	360	88	Comparison Metric	REF	REF	REF	1.34519	0.629637	2.89821	2.18059	1.07131	4.55218	1.77158	0.784704	4.00205	1.6331	0.699563	3.77615	1.29757	0.997549	1.70449	0.185022	0.253505
GDQS+	GDQS-	Nutrient adequacy	BMI <18.5 kg/m2	Odds ratio	Men	Total	360	88	GDQS+	REF	REF	REF	0.614415	0.29378	1.25251	1.00497	0.509389	1.97048	0.506395	0.226589	1.07996	0.639885	0.274173	1.4189	0.855276	0.658548	1.10457	0.245533	0.253505
GDQS+	GDQS-	Nutrient adequacy	BMI <18.5 kg/m2	Odds ratio	Women	Total	451	65	Comparison Metric	REF	REF	REF	1.34295	0.504313	3.38447	2.77911	1.23464	6.35083	3.05059	1.3221	7.12341	2.98956	1.32559	6.84478	1.56065	1.17309	2.09545	0.00204993	0.166114
GDQS+	GDQS-	Nutrient adequacy	BMI <18.5 kg/m2	Odds ratio	Women	Total	451	65	GDQS+	REF	REF	REF	0.653871	0.282024	1.44946	0.441284	0.180915	1.00418	0.618753	0.280803	1.32259	0.678063	0.298819	1.48333	0.836027	0.633505	1.09764	0.368224	0.166114
GDQS+	GDQS-	Nutrient adequacy	Hemoglobin (g/dL)	Estimated marginal mean	Men	Total	495		Comparison Metric	13.4211	13.0485	13.7937	12.9764	12.495	13.4579	13.0401	12.5432	13.537	12.897	12.3381	13.4559	11.6023	11.02	12.1846	-0.568628	-0.788215	-0.349041	4.4611e-06	0.0109834
GDQS+	GDQS-	Nutrient adequacy	Hemoglobin (g/dL)	Estimated marginal mean	Men	Total	495		GDQS+	11.6397	11.2004	12.0791	13.2532	12.7186	13.7878	13.2889	12.8353	13.7425	13.3587	12.9135	13.8038	13.4017	12.896	13.9074	0.61766	0.405035	0.830284	3.19916e-06	0.0109834
GDQS+	GDQS-	Nutrient adequacy	Hemoglobin (g/dL)	Estimated marginal mean	Women	Total	554		Comparison Metric	11.5261	11.2243	11.8279	11.6122	11.1593	12.065	11.6363	11.1475	12.1251	10.7996	10.2834	11.3159	9.61333	9.05491	10.1718	-0.528269	-0.735619	-0.320919	5.94887e-10	0.00466754
GDQS+	GDQS-	Nutrient adequacy	Hemoglobin (g/dL)	Estimated marginal mean	Women	Total	554		GDQS+	9.60002	9.17425	10.0258	11.3992	10.9418	11.8565	11.5855	11.1687	12.0024	11.8055	11.4244	12.1866	11.6359	11.2019	12.0698	0.732887	0.53579	0.929983	1.99637e-10	0.00466754
GDQS+	GDQS-	Nutrient adequacy	Anemia	Odds ratio	Men	Total	495	220	Comparison Metric	REF	REF	REF	1.71926	1.03517	2.86557	1.26537	0.749179	2.13262	1.42515	0.810451	2.502	2.25482	1.26793	4.05066	1.34933	1.1213	1.63009	0.0313572	0.0650835
GDQS+	GDQS-	Nutrient adequacy	Anemia	Odds ratio	Men	Total	495	220	GDQS+	REF	REF	REF	0.399145	0.218581	0.718946	0.456496	0.265062	0.778911	0.352673	0.203799	0.602684	0.429601	0.24069	0.758163	0.707604	0.58704	0.848987	0.00596679	0.0650835
GDQS+	GDQS-	Nutrient adequacy	Anemia	Odds ratio	Women	Total	554	316	Comparison Metric	REF	REF	REF	0.858602	0.534487	1.38168	0.729182	0.441929	1.20188	0.830836	0.493727	1.40132	1.95459	1.08473	3.64954	1.08475	0.906949	1.29882	0.0568223	0.113149
GDQS+	GDQS-	Nutrient adequacy	Anemia	Odds ratio	Women	Total	554	316	GDQS+	REF	REF	REF	0.707401	0.396164	1.25841	0.523087	0.30093	0.900644	0.500723	0.294031	0.843443	0.628766	0.3578	1.09759	0.816612	0.683621	0.97311	0.0440109	0.113149
GDQS+	GDQS-	Nutrient adequacy	Low MUAC	Odds ratio	Men	Total	402	192	Comparison Metric	REF	REF	REF	0.86595	0.461846	1.61889	1.16179	0.624882	2.16427	0.898065	0.458149	1.75166	1.8555	0.97579	3.56477	1.25823	1.01818	1.56211	0.087891	0.103013
GDQS+	GDQS-	Nutrient adequacy	Low MUAC	Odds ratio	Men	Total	402	192	GDQS+	REF	REF	REF	0.350245	0.189338	0.63844	0.33263	0.178602	0.610152	0.227073	0.114506	0.438044	0.404122	0.197641	0.815504	0.626843	0.496352	0.785195	0.00516652	0.103013
GDQS+	GDQS-	Nutrient adequacy	Low MUAC	Odds ratio	Women	Total	517	234	Comparison Metric	REF	REF	REF	1.25316	0.672296	2.31433	1.61969	0.906712	2.89147	3.8352	2.23266	6.686	3.95463	2.35927	6.72775	1.78113	1.47058	2.17357	1.19775e-09	0.0270653
GDQS+	GDQS-	Nutrient adequacy	Low MUAC	Odds ratio	Women	Total	517	234	GDQS+	REF	REF	REF	0.903586	0.540589	1.51198	0.46168	0.269687	0.782162	0.276321	0.155099	0.481342	0.30694	0.167752	0.548977	0.596783	0.490587	0.72123	1.89606e-07	0.0270653
GDQS+	GDQS-	Nutrient adequacy	Overall nutrient adequacy (energy-adjusted)	Estimated marginal mean	Men	Total	1547		Comparison Metric	4.33613	4.22652	4.44574	4.4252	4.28232	4.56809	4.21523	4.07377	4.35668	3.99747	3.85636	4.13857	3.81805	3.65787	3.97823	-0.175612	-0.23655	-0.114675	7.19393e-11	0.00106771
GDQS+	GDQS-	Nutrient adequacy	Overall nutrient adequacy (energy-adjusted)	Estimated marginal mean	Men	Total	1547		GDQS+	3.43439	3.31094	3.55785	3.99836	3.86915	4.12757	4.26483	4.1418	4.38786	4.75588	4.62212	4.88965	4.60844	4.48031	4.73657	0.431228	0.373482	0.488974	1.94909e-48	0.00106771
GDQS+	GDQS-	Nutrient adequacy	Overall nutrient adequacy (energy-adjusted)	Estimated marginal mean	Women	Total	1624		Comparison Metric	5.08541	4.96201	5.20881	5.02183	4.84121	5.20245	4.96933	4.79034	5.14832	4.77707	4.59741	4.95672	4.53325	4.34155	4.72495	-0.195771	-0.26907	-0.122471	4.58475e-07	0.000827105
GDQS+	GDQS-	Nutrient adequacy	Overall nutrient adequacy (energy-adjusted)	Estimated marginal mean	Women	Total	1624		GDQS+	3.80694	3.66609	3.94779	4.68417	4.52739	4.84096	5.2737	5.12597	5.42144	5.6096	5.46298	5.75622	5.3435	5.1905	5.4965	0.552551	0.483701	0.621401	3.28947e-58	0.000827105
GDQS+	GDQS-	Nutrient adequacy	Overall nutrient adequacy <4 (energy-adjusted)	Odds ratio	Men	Total	1547	593	Comparison Metric	REF	REF	REF	0.84715	0.614256	1.16346	1.26056	0.928347	1.70997	1.5031	1.11142	2.03305	2.0243	1.46344	2.80467	1.27572	1.14907	1.41811	1.31081e-07	0.00400918
GDQS+	GDQS-	Nutrient adequacy	Overall nutrient adequacy <4 (energy-adjusted)	Odds ratio	Men	Total	1547	593	GDQS+	REF	REF	REF	0.433516	0.31339	0.597566	0.2506	0.180577	0.34576	0.106908	0.0721977	0.155893	0.163961	0.115323	0.231018	0.469102	0.41455	0.528881	2.72453e-35	0.00400918
GDQS+	GDQS-	Nutrient adequacy	Overall nutrient adequacy <4 (energy-adjusted)	Odds ratio	Women	Total	1624	417	Comparison Metric	REF	REF	REF	1.04857	0.740718	1.47356	1.15864	0.825369	1.61711	1.31088	0.939675	1.82068	1.72611	1.23564	2.40454	1.27087	1.13462	1.42543	0.000815776	0.00325947
GDQS+	GDQS-	Nutrient adequacy	Overall nutrient adequacy <4 (energy-adjusted)	Odds ratio	Women	Total	1624	417	GDQS+	REF	REF	REF	0.358738	0.259166	0.494052	0.181876	0.128132	0.255444	0.0702616	0.0444803	0.1074	0.0767742	0.0485456	0.117523	0.330076	0.283016	0.382581	1.3077e-40	0.00325947
GDQS+	MDD-W	Anthropometry	BMI (kg/m2)	Estimated marginal mean	Men	Total	360		Comparison Metric	19.8296	19.3147	20.3445	20.7237	20.0095	21.4379	21.5737	20.8829	22.2645	20.5417	19.7943	21.2892	20.7024	19.7642	21.6406	0.340006	0.037379	0.642633	0.198854	0.306896
GDQS+	MDD-W	Anthropometry	BMI (kg/m2)	Estimated marginal mean	Men	Total	360		GDQS+	20.1639	19.5527	20.7752	20.7415	20.0548	21.4281	20.4092	19.7328	21.0856	20.9461	20.2271	21.6651	20.621	19.7882	21.4537	0.244891	-0.0809261	0.570708	0.339294	0.306896
GDQS+	MDD-W	Anthropometry	BMI (kg/m2)	Estimated marginal mean	Women	Total	451		Comparison Metric	21.3492	20.7223	21.9762	22.2412	21.2857	23.1967	22.4519	21.5899	23.3139	21.7217	20.9535	22.4899	22.0269	20.903	23.1508	0.258332	-0.0945645	0.611228	0.566475	0.553723
GDQS+	MDD-W	Anthropometry	BMI (kg/m2)	Estimated marginal mean	Women	Total	451		GDQS+	21.3544	20.5947	22.114	21.6816	20.796	22.5671	22.016	21.2135	22.8184	22.4064	21.6135	23.1993	21.709	20.8321	22.5859	0.27601	-0.0999502	0.65197	0.282439	0.553723
GDQS+	MDD-W	Anthropometry	MUAC (cm)	Estimated marginal mean	Men	Total	402		Comparison Metric	23.9313	23.2881	24.5745	24.9617	24.0743	25.849	25.4583	24.6115	26.3051	25.308	24.3205	26.2954	25.0819	23.8307	26.3331	0.523429	0.136352	0.910507	0.0960012	0.346042
GDQS+	MDD-W	Anthropometry	MUAC (cm)	Estimated marginal mean	Men	Total	402		GDQS+	23.6043	22.8983	24.3104	25.0424	24.2029	25.8818	25.1427	24.292	25.9934	25.7977	24.861	26.7344	24.9827	23.9102	26.0552	0.676617	0.271751	1.08148	0.0167769	0.346042
GDQS+	MDD-W	Anthropometry	MUAC (cm)	Estimated marginal mean	Women	Total	517		Comparison Metric	23.7476	23.2042	24.291	24.3688	23.5596	25.178	25.4645	24.6937	26.2354	25.7147	24.9636	26.4657	26.5807	25.3858	27.7756	0.878154	0.548633	1.20767	1.86937e-06	0.108825
GDQS+	MDD-W	Anthropometry	MUAC (cm)	Estimated marginal mean	Women	Total	517		GDQS+	23.4309	22.8388	24.023	24.0113	23.2711	24.7516	25.4277	24.6555	26.1998	26.1355	25.3515	26.9194	26.1891	25.3285	27.0496	1.11305	0.778887	1.44721	4.35683e-10	0.108825
GDQS+	MDD-W	NCD risk	BMI ≥25 kg/m2	Odds ratio	Men	Total	360	24	Comparison Metric	REF	REF	REF	1.88351	0.43078	8.23483	4.51508	1.40776	17.232	2.24113	0.512154	9.8163	2.67301	0.505852	12.7158	1.43596	0.939667	2.25853	0.219407	0.250339
GDQS+	MDD-W	NCD risk	BMI ≥25 kg/m2	Odds ratio	Men	Total	360	24	GDQS+	REF	REF	REF	0.646116	0.131978	2.56055	1.46673	0.466221	4.75168	0.944526	0.23283	3.45377	1.30224	0.318525	4.80871	1.20697	0.779691	1.86121	0.559418	0.250339
GDQS+	MDD-W	NCD risk	BMI ≥25 kg/m2	Odds ratio	Women	Total	451	75	Comparison Metric	REF	REF	REF	1.41854	0.616601	3.13012	1.96318	0.962329	3.99102	1.20258	0.574137	2.4758	2.21612	0.940889	5.04034	1.23992	0.970579	1.59868	0.134466	0.289559
GDQS+	MDD-W	NCD risk	BMI ≥25 kg/m2	Odds ratio	Women	Total	451	75	GDQS+	REF	REF	REF	1.16786	0.502183	2.67086	0.963885	0.426048	2.1563	1.87458	0.910062	3.95475	1.28553	0.562289	2.91277	1.14197	0.883204	1.47848	0.290554	0.289559
GDQS+	MDD-W	Nutrient adequacy	BMI <18.5 kg/m2	Odds ratio	Men	Total	360	88	Comparison Metric	REF	REF	REF	0.754607	0.373638	1.47792	0.330081	0.1408	0.706576	0.713895	0.346132	1.42043	0.66963	0.274747	1.51264	0.862981	0.681127	1.09252	0.371966	0.626037
GDQS+	MDD-W	Nutrient adequacy	BMI <18.5 kg/m2	Odds ratio	Men	Total	360	88	GDQS+	REF	REF	REF	0.614415	0.29378	1.25251	1.00497	0.509389	1.97048	0.506395	0.226589	1.07996	0.639885	0.274173	1.4189	0.855276	0.658548	1.10457	0.245533	0.626037
GDQS+	MDD-W	Nutrient adequacy	BMI <18.5 kg/m2	Odds ratio	Women	Total	451	65	Comparison Metric	REF	REF	REF	0.425309	0.150871	1.0325	0.498392	0.20162	1.11469	0.633443	0.298577	1.28509	1.22482	0.531139	2.68454	0.909143	0.705777	1.1749	0.408465	0.272045
GDQS+	MDD-W	Nutrient adequacy	BMI <18.5 kg/m2	Odds ratio	Women	Total	451	65	GDQS+	REF	REF	REF	0.653871	0.282024	1.44946	0.441284	0.180915	1.00418	0.618753	0.280803	1.32259	0.678063	0.298819	1.48333	0.836027	0.633505	1.09764	0.368224	0.272045
GDQS+	MDD-W	Nutrient adequacy	Hemoglobin (g/dL)	Estimated marginal mean	Men	Total	495		Comparison Metric	11.8992	11.5327	12.2657	13.3213	12.8045	13.838	13.4739	13.0063	13.9416	13.4415	12.9639	13.9191	13.6114	12.9739	14.2488	0.723039	0.520366	0.925713	2.53575e-05	0.330208
GDQS+	MDD-W	Nutrient adequacy	Hemoglobin (g/dL)	Estimated marginal mean	Men	Total	495		GDQS+	11.6397	11.2004	12.0791	13.2532	12.7186	13.7878	13.2889	12.8353	13.7425	13.3587	12.9135	13.8038	13.4017	12.896	13.9074	0.61766	0.405035	0.830284	3.19916e-06	0.330208
GDQS+	MDD-W	Nutrient adequacy	Hemoglobin (g/dL)	Estimated marginal mean	Women	Total	554		Comparison Metric	10.1472	9.78369	10.5107	11.795	11.3272	12.2629	11.4965	11.0929	11.9001	11.6471	11.2435	12.0506	11.7334	11.1358	12.3309	0.699865	0.502857	0.896873	0.000119037	0.290298
GDQS+	MDD-W	Nutrient adequacy	Hemoglobin (g/dL)	Estimated marginal mean	Women	Total	554		GDQS+	9.60002	9.17425	10.0258	11.3992	10.9418	11.8565	11.5855	11.1687	12.0024	11.8055	11.4244	12.1866	11.6359	11.2019	12.0698	0.732887	0.53579	0.929983	1.99637e-10	0.290298
GDQS+	MDD-W	Nutrient adequacy	Anemia	Odds ratio	Men	Total	495	220	Comparison Metric	REF	REF	REF	0.482448	0.279684	0.824414	0.365362	0.216317	0.609081	0.424097	0.251231	0.708349	0.309504	0.157531	0.588183	0.633632	0.526836	0.757894	0.000791346	0.177503
GDQS+	MDD-W	Nutrient adequacy	Anemia	Odds ratio	Men	Total	495	220	GDQS+	REF	REF	REF	0.399145	0.218581	0.718946	0.456496	0.265062	0.778911	0.352673	0.203799	0.602684	0.429601	0.24069	0.758163	0.707604	0.58704	0.848987	0.00596679	0.177503
GDQS+	MDD-W	Nutrient adequacy	Anemia	Odds ratio	Women	Total	554	316	Comparison Metric	REF	REF	REF	0.491305	0.288659	0.83199	0.592478	0.362664	0.963949	0.592343	0.362641	0.963569	0.432671	0.231524	0.802714	0.747264	0.623163	0.892366	0.0308734	0.233939
GDQS+	MDD-W	Nutrient adequacy	Anemia	Odds ratio	Women	Total	554	316	GDQS+	REF	REF	REF	0.707401	0.396164	1.25841	0.523087	0.30093	0.900644	0.500723	0.294031	0.843443	0.628766	0.3578	1.09759	0.816612	0.683621	0.97311	0.0440109	0.233939
GDQS+	MDD-W	Nutrient adequacy	Low MUAC	Odds ratio	Men	Total	402	192	Comparison Metric	REF	REF	REF	0.335255	0.181349	0.609814	0.266934	0.145924	0.478818	0.358819	0.186402	0.679631	0.440131	0.203518	0.938055	0.650595	0.521741	0.805372	0.0672366	0.490876
GDQS+	MDD-W	Nutrient adequacy	Low MUAC	Odds ratio	Men	Total	402	192	GDQS+	REF	REF	REF	0.350245	0.189338	0.63844	0.33263	0.178602	0.610152	0.227073	0.114506	0.438044	0.404122	0.197641	0.815504	0.626843	0.496352	0.785195	0.00516652	0.490876
GDQS+	MDD-W	Nutrient adequacy	Low MUAC	Odds ratio	Women	Total	517	234	Comparison Metric	REF	REF	REF	0.8178	0.48752	1.37032	0.600232	0.361765	0.989001	0.378345	0.224517	0.627733	0.319381	0.146909	0.658511	0.710404	0.592969	0.847963	0.000198393	0.322818
GDQS+	MDD-W	Nutrient adequacy	Low MUAC	Odds ratio	Women	Total	517	234	GDQS+	REF	REF	REF	0.903586	0.540589	1.51198	0.46168	0.269687	0.782162	0.276321	0.155099	0.481342	0.30694	0.167752	0.548977	0.596783	0.490587	0.72123	1.89606e-07	0.322818
GDQS+	MDD-W	Nutrient adequacy	Overall nutrient adequacy (energy-adjusted)	Estimated marginal mean	Men	Total	1547		Comparison Metric	3.59653	3.49349	3.69958	4.03363	3.89728	4.16998	4.47693	4.35268	4.60118	4.7967	4.66339	4.93001	4.52492	4.36102	4.68883	0.446132	0.388707	0.503558	2.7016e-31	0.283332
GDQS+	MDD-W	Nutrient adequacy	Overall nutrient adequacy (energy-adjusted)	Estimated marginal mean	Men	Total	1547		GDQS+	3.43439	3.31094	3.55785	3.99836	3.86915	4.12757	4.26483	4.1418	4.38786	4.75588	4.62212	4.88965	4.60844	4.48031	4.73657	0.431228	0.373482	0.488974	1.94909e-48	0.283332
GDQS+	MDD-W	Nutrient adequacy	Overall nutrient adequacy (energy-adjusted)	Estimated marginal mean	Women	Total	1624		Comparison Metric	4.06635	3.94246	4.19025	4.79427	4.63411	4.95443	5.43722	5.29236	5.58208	5.67297	5.52064	5.8253	5.0834	4.88356	5.28323	0.575947	0.507554	0.64434	3.8649e-27	0.0724252
GDQS+	MDD-W	Nutrient adequacy	Overall nutrient adequacy (energy-adjusted)	Estimated marginal mean	Women	Total	1624		GDQS+	3.80694	3.66609	3.94779	4.68417	4.52739	4.84096	5.2737	5.12597	5.42144	5.6096	5.46298	5.75622	5.3435	5.1905	5.4965	0.552551	0.483701	0.621401	3.28947e-58	0.0724252
GDQS+	MDD-W	Nutrient adequacy	Overall nutrient adequacy <4 (energy-adjusted)	Odds ratio	Men	Total	1547	593	Comparison Metric	REF	REF	REF	0.569287	0.420618	0.769117	0.243073	0.178269	0.329177	0.165055	0.116053	0.231706	0.188751	0.126287	0.277047	0.454159	0.402777	0.510407	7.02454e-25	0.558228
GDQS+	MDD-W	Nutrient adequacy	Overall nutrient adequacy <4 (energy-adjusted)	Odds ratio	Men	Total	1547	593	GDQS+	REF	REF	REF	0.433516	0.31339	0.597566	0.2506	0.180577	0.34576	0.106908	0.0721977	0.155893	0.163961	0.115323	0.231018	0.469102	0.41455	0.528881	2.72453e-35	0.558228
GDQS+	MDD-W	Nutrient adequacy	Overall nutrient adequacy <4 (energy-adjusted)	Odds ratio	Women	Total	1624	417	Comparison Metric	REF	REF	REF	0.422159	0.308063	0.575002	0.176561	0.123814	0.247958	0.100275	0.0642176	0.15131	0.118521	0.069325	0.192244	0.374213	0.327291	0.426039	1.32162e-23	0.174464
GDQS+	MDD-W	Nutrient adequacy	Overall nutrient adequacy <4 (energy-adjusted)	Odds ratio	Women	Total	1624	417	GDQS+	REF	REF	REF	0.358738	0.259166	0.494052	0.181876	0.128132	0.255444	0.0702616	0.0444803	0.1074	0.0767742	0.0485456	0.117523	0.330076	0.283016	0.382581	1.3077e-40	0.174464
GDQS+	PDQS-like Metric	Anthropometry	BMI (kg/m2)	Estimated marginal mean	Men	Total	360		Comparison Metric	20.5826	19.9828	21.1823	20.6834	20.0497	21.3171	20.634	19.9623	21.3058	19.7645	18.9407	20.5882	20.883	20.0511	21.7149	-0.0187235	-0.339391	0.301944	0.786627	0.283854
GDQS+	PDQS-like Metric	Anthropometry	BMI (kg/m2)	Estimated marginal mean	Men	Total	360		GDQS+	20.1639	19.5527	20.7752	20.7415	20.0548	21.4281	20.4092	19.7328	21.0856	20.9461	20.2271	21.6651	20.621	19.7882	21.4537	0.244891	-0.0809261	0.570708	0.339294	0.283854
GDQS+	PDQS-like Metric	Anthropometry	BMI (kg/m2)	Estimated marginal mean	Women	Total	451		Comparison Metric	21.1702	20.3852	21.9552	22.2218	21.3606	23.083	22.3509	21.5947	23.1071	22.1026	21.2824	22.9228	21.264	20.3878	22.1402	0.16493	-0.206161	0.536022	0.959496	0.344233
GDQS+	PDQS-like Metric	Anthropometry	BMI (kg/m2)	Estimated marginal mean	Women	Total	451		GDQS+	21.3544	20.5947	22.114	21.6816	20.796	22.5671	22.016	21.2135	22.8184	22.4064	21.6135	23.1993	21.709	20.8321	22.5859	0.27601	-0.0999502	0.65197	0.282439	0.344233
GDQS+	PDQS-like Metric	Anthropometry	MUAC (cm)	Estimated marginal mean	Men	Total	402		Comparison Metric	23.7631	23.0476	24.4787	24.7578	23.9973	25.5183	25.5794	24.7304	26.4283	24.7695	23.7	25.839	25.7159	24.6246	26.8073	0.630223	0.226603	1.03384	0.00939245	0.961152
GDQS+	PDQS-like Metric	Anthropometry	MUAC (cm)	Estimated marginal mean	Men	Total	402		GDQS+	23.6043	22.8983	24.3104	25.0424	24.2029	25.8818	25.1427	24.292	25.9934	25.7977	24.861	26.7344	24.9827	23.9102	26.0552	0.676617	0.271751	1.08148	0.0167769	0.961152
GDQS+	PDQS-like Metric	Anthropometry	MUAC (cm)	Estimated marginal mean	Women	Total	517		Comparison Metric	23.5162	22.8984	24.1341	24.6829	23.9225	25.4433	24.8599	24.1279	25.5919	26.5596	25.753	27.3661	25.1908	24.3335	26.0481	0.859683	0.525911	1.19345	2.0981e-05	0.0021032
GDQS+	PDQS-like Metric	Anthropometry	MUAC (cm)	Estimated marginal mean	Women	Total	517		GDQS+	23.4309	22.8388	24.023	24.0113	23.2711	24.7516	25.4277	24.6555	26.1998	26.1355	25.3515	26.9194	26.1891	25.3285	27.0496	1.11305	0.778887	1.44721	4.35683e-10	0.0021032
GDQS+	PDQS-like Metric	NCD risk	BMI ≥25 kg/m2	Odds ratio	Men	Total	360	24	Comparison Metric	REF	REF	REF	0.907949	0.252564	3.13013	1.06934	0.296784	3.69924	0.590054	0.0840616	2.68217	1.97802	0.585303	6.68776	1.10064	0.714876	1.68955	0.530623	0.388304
GDQS+	PDQS-like Metric	NCD risk	BMI ≥25 kg/m2	Odds ratio	Men	Total	360	24	GDQS+	REF	REF	REF	0.646116	0.131978	2.56055	1.46673	0.466221	4.75168	0.944526	0.23283	3.45377	1.30224	0.318525	4.80871	1.20697	0.779691	1.86121	0.559418	0.388304
GDQS+	PDQS-like Metric	NCD risk	BMI ≥25 kg/m2	Odds ratio	Women	Total	451	75	Comparison Metric	REF	REF	REF	1.27447	0.555359	2.94106	1.44066	0.674738	3.16326	1.48703	0.676928	3.33144	1.03658	0.428135	2.47065	1.03687	0.805339	1.34335	0.815838	0.368284
GDQS+	PDQS-like Metric	NCD risk	BMI ≥25 kg/m2	Odds ratio	Women	Total	451	75	GDQS+	REF	REF	REF	1.16786	0.502183	2.67086	0.963885	0.426048	2.1563	1.87458	0.910062	3.95475	1.28553	0.562289	2.91277	1.14197	0.883204	1.47848	0.290554	0.368284
GDQS+	PDQS-like Metric	Nutrient adequacy	BMI <18.5 kg/m2	Odds ratio	Men	Total	360	88	Comparison Metric	REF	REF	REF	0.959507	0.45913	1.98864	1.4748	0.729966	2.99592	2.8437	1.34248	6.09836	0.756522	0.290451	1.8239	1.03557	0.806466	1.32954	0.600606	0.166901
GDQS+	PDQS-like Metric	Nutrient adequacy	BMI <18.5 kg/m2	Odds ratio	Men	Total	360	88	GDQS+	REF	REF	REF	0.614415	0.29378	1.25251	1.00497	0.509389	1.97048	0.506395	0.226589	1.07996	0.639885	0.274173	1.4189	0.855276	0.658548	1.10457	0.245533	0.166901
GDQS+	PDQS-like Metric	Nutrient adequacy	BMI <18.5 kg/m2	Odds ratio	Women	Total	451	65	Comparison Metric	REF	REF	REF	0.46633	0.182398	1.09734	0.392873	0.161291	0.89344	0.460822	0.188543	1.05237	1.31978	0.640264	2.7196	0.943024	0.725506	1.23204	0.544268	0.148758
GDQS+	PDQS-like Metric	Nutrient adequacy	BMI <18.5 kg/m2	Odds ratio	Women	Total	451	65	GDQS+	REF	REF	REF	0.653871	0.282024	1.44946	0.441284	0.180915	1.00418	0.618753	0.280803	1.32259	0.678063	0.298819	1.48333	0.836027	0.633505	1.09764	0.368224	0.148758
GDQS+	PDQS-like Metric	Nutrient adequacy	Hemoglobin (g/dL)	Estimated marginal mean	Men	Total	495		Comparison Metric	11.8624	11.4681	12.2567	13.3236	12.8774	13.7698	13.3012	12.8448	13.7577	13.2613	12.695	13.8276	13.677	13.1028	14.2512	0.749395	0.545453	0.953338	1.05031e-05	0.437356
GDQS+	PDQS-like Metric	Nutrient adequacy	Hemoglobin (g/dL)	Estimated marginal mean	Men	Total	495		GDQS+	11.6397	11.2004	12.0791	13.2532	12.7186	13.7878	13.2889	12.8353	13.7425	13.3587	12.9135	13.8038	13.4017	12.896	13.9074	0.61766	0.405035	0.830284	3.19916e-06	0.437356
GDQS+	PDQS-like Metric	Nutrient adequacy	Hemoglobin (g/dL)	Estimated marginal mean	Women	Total	554		Comparison Metric	10.1668	9.80058	10.533	11.5563	11.0825	12.0301	11.6307	11.1999	12.0615	11.4902	11.0554	11.925	11.9091	11.4345	12.3837	0.779973	0.599229	0.960717	1.18358e-06	0.258301
GDQS+	PDQS-like Metric	Nutrient adequacy	Hemoglobin (g/dL)	Estimated marginal mean	Women	Total	554		GDQS+	9.60002	9.17425	10.0258	11.3992	10.9418	11.8565	11.5855	11.1687	12.0024	11.8055	11.4244	12.1866	11.6359	11.2019	12.0698	0.732887	0.53579	0.929983	1.99637e-10	0.258301
GDQS+	PDQS-like Metric	Nutrient adequacy	Anemia	Odds ratio	Men	Total	495	220	Comparison Metric	REF	REF	REF	0.498683	0.299741	0.82335	0.519198	0.310389	0.862148	0.500305	0.276631	0.894289	0.33427	0.178181	0.611411	0.650525	0.539126	0.780092	0.00179921	0.30915
GDQS+	PDQS-like Metric	Nutrient adequacy	Anemia	Odds ratio	Men	Total	495	220	GDQS+	REF	REF	REF	0.399145	0.218581	0.718946	0.456496	0.265062	0.778911	0.352673	0.203799	0.602684	0.429601	0.24069	0.758163	0.707604	0.58704	0.848987	0.00596679	0.30915
GDQS+	PDQS-like Metric	Nutrient adequacy	Anemia	Odds ratio	Women	Total	554	316	Comparison Metric	REF	REF	REF	0.779458	0.458342	1.32748	0.813762	0.49212	1.34626	0.704172	0.425406	1.16388	0.546378	0.320786	0.926096	0.782385	0.660929	0.922806	0.0320395	0.841083
GDQS+	PDQS-like Metric	Nutrient adequacy	Anemia	Odds ratio	Women	Total	554	316	GDQS+	REF	REF	REF	0.707401	0.396164	1.25841	0.523087	0.30093	0.900644	0.500723	0.294031	0.843443	0.628766	0.3578	1.09759	0.816612	0.683621	0.97311	0.0440109	0.841083
GDQS+	PDQS-like Metric	Nutrient adequacy	Low MUAC	Odds ratio	Men	Total	402	192	Comparison Metric	REF	REF	REF	0.453544	0.254748	0.799443	0.280435	0.149641	0.515516	0.564101	0.279899	1.12919	0.363512	0.174066	0.741746	0.663953	0.525863	0.831185	0.0278311	0.528919
GDQS+	PDQS-like Metric	Nutrient adequacy	Low MUAC	Odds ratio	Men	Total	402	192	GDQS+	REF	REF	REF	0.350245	0.189338	0.63844	0.33263	0.178602	0.610152	0.227073	0.114506	0.438044	0.404122	0.197641	0.815504	0.626843	0.496352	0.785195	0.00516652	0.528919
GDQS+	PDQS-like Metric	Nutrient adequacy	Low MUAC	Odds ratio	Women	Total	517	234	Comparison Metric	REF	REF	REF	0.595273	0.352228	1.00095	0.525009	0.313073	0.874583	0.266823	0.147729	0.470352	0.561129	0.318459	0.981723	0.70855	0.589558	0.847801	0.00280175	0.0905726
GDQS+	PDQS-like Metric	Nutrient adequacy	Low MUAC	Odds ratio	Women	Total	517	234	GDQS+	REF	REF	REF	0.903586	0.540589	1.51198	0.46168	0.269687	0.782162	0.276321	0.155099	0.481342	0.30694	0.167752	0.548977	0.596783	0.490587	0.72123	1.89606e-07	0.0905726
GDQS+	PDQS-like Metric	Nutrient adequacy	Overall nutrient adequacy (energy-adjusted)	Estimated marginal mean	Men	Total	1547		Comparison Metric	3.78904	3.67235	3.90573	4.13771	4.00914	4.26628	4.31717	4.1886	4.44574	4.32506	4.17634	4.47378	4.68852	4.52906	4.84799	0.295871	0.235927	0.355814	3.44697e-18	0.0233855
GDQS+	PDQS-like Metric	Nutrient adequacy	Overall nutrient adequacy (energy-adjusted)	Estimated marginal mean	Men	Total	1547		GDQS+	3.43439	3.31094	3.55785	3.99836	3.86915	4.12757	4.26483	4.1418	4.38786	4.75588	4.62212	4.88965	4.60844	4.48031	4.73657	0.431228	0.373482	0.488974	1.94909e-48	0.0233855
GDQS+	PDQS-like Metric	Nutrient adequacy	Overall nutrient adequacy (energy-adjusted)	Estimated marginal mean	Women	Total	1624		Comparison Metric	4.23936	4.10237	4.37635	4.88535	4.72947	5.04123	5.02999	4.87428	5.18571	5.43461	5.25681	5.61242	5.45028	5.27747	5.6231	0.458298	0.387707	0.528888	4.06839e-30	0.0255545
GDQS+	PDQS-like Metric	Nutrient adequacy	Overall nutrient adequacy (energy-adjusted)	Estimated marginal mean	Women	Total	1624		GDQS+	3.80694	3.66609	3.94779	4.68417	4.52739	4.84096	5.2737	5.12597	5.42144	5.6096	5.46298	5.75622	5.3435	5.1905	5.4965	0.552551	0.483701	0.621401	3.28947e-58	0.0255545
GDQS+	PDQS-like Metric	Nutrient adequacy	Overall nutrient adequacy <4 (energy-adjusted)	Odds ratio	Men	Total	1547	593	Comparison Metric	REF	REF	REF	0.605152	0.451417	0.809704	0.374113	0.275582	0.505592	0.404861	0.290306	0.561409	0.23288	0.158378	0.337402	0.602728	0.537734	0.6738	4.72594e-15	0.0611104
GDQS+	PDQS-like Metric	Nutrient adequacy	Overall nutrient adequacy <4 (energy-adjusted)	Odds ratio	Men	Total	1547	593	GDQS+	REF	REF	REF	0.433516	0.31339	0.597566	0.2506	0.180577	0.34576	0.106908	0.0721977	0.155893	0.163961	0.115323	0.231018	0.469102	0.41455	0.528881	2.72453e-35	0.0611104
GDQS+	PDQS-like Metric	Nutrient adequacy	Overall nutrient adequacy <4 (energy-adjusted)	Odds ratio	Women	Total	1624	417	Comparison Metric	REF	REF	REF	0.456568	0.334427	0.620141	0.348931	0.251688	0.480053	0.163875	0.10534	0.247512	0.14776	0.0944994	0.223951	0.473685	0.415205	0.538267	1.26074e-22	0.0313924
GDQS+	PDQS-like Metric	Nutrient adequacy	Overall nutrient adequacy <4 (energy-adjusted)	Odds ratio	Women	Total	1624	417	GDQS+	REF	REF	REF	0.358738	0.259166	0.494052	0.181876	0.128132	0.255444	0.0702616	0.0444803	0.1074	0.0767742	0.0485456	0.117523	0.330076	0.283016	0.382581	1.3077e-40	0.0313924

[truncated: 2 more sheets: Supplemental table 10, Supplemental table 11]
